# Supplementary material for: Integrated Metabolomic and Transcriptomic Analysis Revealed the Mechanism of BHPF Exposure in Endometrium
Source: Toxics. 2025 Jan 27;13(2):100. doi: 10.3390/toxics13020100 (PMC11861605; doi:10.3390/toxics13020100)
Supplement: Supplementary file 1 [file toxics-13-00100-s001.zip › Table S1.xlsx]

## Sheet: Sheet1
Table S1. The primers for qPCR
ACTB-F	5’- TGGCACCCAGCACAATGAA -3’
ACTB-R	5’- CTAAGTCATAGTCCGCCTAGAAGCA -3’
IL7R-F	5’- TGTCGCTCTGTTGGTCATCT -3’
IL7R-R	5’- CATCCACCCTATGAATCTGGCA -3’
PTPRC-F	5’- ACCCGCAAGCACCTTTGAA -3’
PTPRC-R	5’- TGCTGGCTGTACTCCTCTCT -3’
PDE3B-F	5’- CAGGTGTGCATCAAACTGGC -3’
PDE3B-R	5’- AATGGACTGATGGGCAGACC -3’
PGM1-F	5’- CGGGTGAAGGTGTTCCAGAG -3’
PGM1-R	5’- CCGATAACCAAGCGACCGAT -3’
ENTPD8-F	5’- AGTTGAAGGGACAGGCAACC -3’
ENTPD8-R	5’- AAAACTCCCAGATGGTGGCG -3’
AK9-F	5’- GGGAAACCAGGTGTTGGGAA -3’
AK9-R	5’- TCTGGAATGCTTTGACCGCT -3’
