# Supplementary material for: Integrated Metabolomic and Transcriptomic Analysis Revealed the Mechanism of BHPF Exposure in Endometrium
Source: Toxics. 2025 Jan 27;13(2):100. doi: 10.3390/toxics13020100 (PMC11861605; doi:10.3390/toxics13020100)
Supplement: Supplementary file 1 [file toxics-13-00100-s001.zip › Table S2.xlsx]

## Sheet: K-Means Analysis data matrix
Table S2. K-Means Analysis data matrix
Control	High-concentration	Low-concentration	cluster	Metabolites
-0.515666	1.15258	-0.63691	7	1-Butylamine
-0.0084865	1.00422	-0.99573	9	Butyric acid
0.100404	0.94601	-1.04641	9	cis,cis-Muconic acid
0.984298	-1.01499	0.0306965	3	L-Norleucine
1.10446	-0.844	-0.260457	3	Propionic acid
0.812728	-1.11672	0.303991	6	Taurine
0.911674	-1.06955	0.157872	3	Ethyl carbamate
-0.597393	1.15447	-0.557073	7	(R)-N-Methylsalsolinol
0.854574	-1.0998	0.245229	6	2-Ketobutyric acid
0.00502547	0.997478	-1.0025	9	Benzyl acetate
0.957224	-1.03789	0.080665	3	Dodecanoylcarnitine
-1.06835	0.154739	0.913611	8	L-Isoleucine
0.697671	-1.14567	0.447996	6	D-Pantothenic acid
0.715639	-1.14261	0.42697	6	Propionylcarnitine
-0.590529	1.1546	-0.564071	7	Glycerophosphocholine
0.715316	-1.14267	0.427353	6	L-Carnitine
0.903995	-1.07417	0.170172	6	N-Acetyl-L-alanine
0.887467	-1.0835	0.196034	6	L-Palmitoylcarnitine
1.042	-0.951906	-0.0900906	3	4-Guanidinobutanoic acid
-0.563171	1.15459	-0.591414	7	(1R,4S,7S,9S,11R)-9-Tert-butyl-7,9-dihydroxy-3,5,12-trioxatetracyclo[6.6.0.01,11.04,8]tetradecane-2,6,13-trione
0.436544	-1.14405	0.70751	2	Phosphorylcholine
0.808627	-1.11817	0.309544	6	Hydroxyprolyl-Asparagine
0.142397	0.921168	-1.06357	9	LysoPE(18:1(9Z)/0:0)
0.73385	-1.139	0.405149	6	2-Methylbutyroylcarnitine
0.881097	-1.08688	0.205787	6	L-Proline
0.881621	-1.08661	0.204989	6	Isobutyryl-L-carnitine
0.793102	-1.12335	0.330252	6	Sphinganine
0.561078	-1.15455	0.593471	2	Choline
0.815982	-1.11554	0.299561	6	3-Dehydroxycarnitine
0.312958	-1.11905	0.806092	2	Succinic acid semialdehyde
0.797964	-1.12178	0.323818	6	Phosphocreatine
0.853014	-1.10051	0.247492	6	Cholesterol sulfate
0.88511	-1.08477	0.199656	6	Fumaric acid
0.0179082	-1.00883	0.990926	4	Pyrophosphate
-1.10039	0.247127	0.853266	8	N-Acetyl-L-aspartic acid
0.152507	0.914986	-1.06749	9	Lauroyl diethanolamide
0.93168	-1.05659	0.124906	3	Racemethionine
0.982889	-1.01628	0.0333867	3	Vaccenyl carnitine
0.877217	-1.08889	0.211674	6	myo-Inositol
0.836135	-1.10775	0.271613	6	Pyruvic acid
-0.50934	1.15213	-0.642788	7	alpha-Ketoisovaleric acid
-0.504341	1.15174	-0.647402	7	LysoPC(20:2(11Z,14Z))
-0.743693	1.13682	-0.393131	7	PC(22:5(7Z,10Z,13Z,16Z,19Z)/18:2(9Z,12Z))
0.26276	-1.10514	0.842385	4	Betaine aldehyde
0.0591131	-1.02825	0.969132	4	L-Glutamic acid
0.778007	-1.12794	0.349934	6	LysoPE(16:0/0:0)
0.85143	-1.10121	0.249785	6	Malonic acid
-0.784277	1.12609	-0.341811	7	PC(22:5(7Z,10Z,13Z,16Z,19Z)/18:0)
-0.708705	1.14385	-0.435143	7	L-Threonine
0.940519	-1.0504	0.109885	3	Uridine triphosphate
0.813229	-1.11654	0.303311	6	Sarcosine
-1.07734	0.178814	0.89853	8	PC(20:3(8Z,11Z,14Z)/20:1(11Z))
0.932442	-1.05606	0.123622	3	L-Arginine
0.972848	-1.0251	0.0522541	3	L-Octanoylcarnitine
0.843523	-1.10466	0.261138	6	N-Acetyl-L-methionine
0.856639	-1.09886	0.242223	6	N-Acetylglutamic acid
0.814371	-1.11613	0.301758	6	Acetone cyanohydrin
0.705053	-1.14447	0.439418	6	PC(22:2(13Z,16Z)/14:0)
0.823922	-1.11258	0.288656	6	PC(18:1(11Z)/14:0)
1.14852	-0.677567	-0.470955	1	(R)-lipoic acid
0.192241	-1.08216	0.889923	4	PI(18:2(9Z,12Z)/16:0)
0.853244	-1.1004	0.247158	6	Erythrono-1,4-lactone
0.421973	-1.14182	0.719848	2	PC(20:4(8Z,11Z,14Z,17Z)/P-18:0)
0.232657	-1.09582	0.863163	4	SM(d17:1/24:1(15Z))
0.936382	-1.05333	0.116951	3	Ketoleucine
-0.499319	1.15133	-0.652011	7	PC(20:2(11Z,14Z)/15:0)
-0.51403	1.15246	-0.638434	7	SM(d18:0/18:0)
0.821146	-1.11363	0.292485	6	O-propanoyl-carnitine
0.510518	-1.15221	0.641696	2	SM(d16:1/24:1(15Z))
-0.749364	1.1355	-0.386133	7	PC(P-18:1(11Z)/20:1(11Z))
-0.227333	-0.866762	1.09409	4	PC(P-18:0/16:0)
-0.577351	1.1547	-0.577349	7	PC(16:0/15:0)
1.06967	-0.911465	-0.158208	3	LysoPC(16:1(9Z)/0:0)
0.312665	-1.11897	0.80631	2	PC(16:1(9Z)/14:0)
0.694492	0.451666	-1.14616	9	LysoPE(16:1(9Z)/0:0)
0.64026	-1.15233	0.512066	2	PS(18:0/20:2(11Z,14Z))
-0.0438192	-0.97737	1.02119	4	PC(14:0/16:1(9Z))
0.532153	-1.15355	0.621397	2	PC(P-18:1(9Z)/18:0)
0.119461	-1.05436	0.934904	4	PC(20:2(11Z,14Z)/14:0)
0.456818	-1.14682	0.690007	2	PC(22:2(13Z,16Z)/14:1(9Z))
0.486062	-1.15012	0.664057	2	PC(18:2(9Z,12Z)/14:0)
0.529481	-1.15341	0.623932	2	SM(d18:1/20:0)
0.38513	-1.1353	0.750173	2	PC(22:6(4Z,7Z,10Z,13Z,16Z,19Z)/16:0)
0.317611	-1.12023	0.802622	2	PC(24:1(15Z)/14:1(9Z))
-0.968627	1.02867	-0.0600411	5	PC(22:2(13Z,16Z)/15:0)
-0.527705	1.15332	-0.625611	7	LysoPC(22:5(4Z,7Z,10Z,13Z,16Z))
0.482262	-1.14974	0.667476	2	PC(22:4(7Z,10Z,13Z,16Z)/14:0)
0.373621	-1.13302	0.759396	2	PC(P-18:1(11Z)/22:6(4Z,7Z,10Z,13Z,16Z,19Z))
0.729965	-1.13981	0.409849	6	Gluconolactone
-0.807567	1.11854	-0.310973	7	PC(22:5(4Z,7Z,10Z,13Z,16Z)/16:0)
-0.555992	1.15444	-0.598448	7	LysoPC(22:6(4Z,7Z,10Z,13Z,16Z,19Z))
0.524218	-1.15312	0.6289	2	PC(18:1(9Z)/P-18:1(11Z))
-0.0147998	1.00732	-0.992518	9	LysoPC(20:3(5Z,8Z,11Z))
-0.6434	1.15208	-0.508678	7	PC(22:4(7Z,10Z,13Z,16Z)/16:0)
0.818816	-1.1145	0.295685	6	PC(P-16:0/16:0)
-1.01819	0.980763	0.0374226	5	PC(22:2(13Z,16Z)/16:1(9Z))
0.540386	-1.15393	0.613542	2	PC(P-16:0/15:0)
0.700289	-1.14525	0.444963	6	PC(18:2(9Z,12Z)/P-18:0)
-0.691177	1.14665	-0.455477	7	PC(P-18:1(11Z)/22:4(7Z,10Z,13Z,16Z))
-0.64035	1.15232	-0.51197	7	PC(22:1(13Z)/15:0)
0.757755	-1.13343	0.375679	6	1-O-Hexadecyl-2-O-dihomogammalinolenoylglycero-3-phosphocholine
0.371118	-1.1325	0.761385	2	PC(P-18:1(11Z)/20:5(5Z,8Z,11Z,14Z,17Z))
-0.714558	1.14281	-0.428249	7	PC(22:4(7Z,10Z,13Z,16Z)/P-16:0)
0.567958	-1.15465	0.586692	2	PC(P-18:0/15:0)
-0.084145	-0.955269	1.03941	4	PC(16:1(9Z)/P-18:1(11Z))
-0.607847	1.15415	-0.546307	7	PC(P-18:1(11Z)/22:5(4Z,7Z,10Z,13Z,16Z))
0.322419	-1.12144	0.799017	2	PC(18:3(6Z,9Z,12Z)/P-18:1(11Z))
-0.381392	1.13457	-0.753182	7	PC(P-18:1(9Z)/14:1(9Z))
0.935067	-1.05425	0.119185	3	gamma-Aminobutyric acid
0.707792	-1.14401	0.436213	6	PS(14:0/18:1(9Z))
0.227476	-1.09414	0.866666	4	PC(22:5(4Z,7Z,10Z,13Z,16Z)/14:0)
-0.642109	1.15218	-0.510072	7	PC(18:4(6Z,9Z,12Z,15Z)/P-18:1(11Z))
0.586699	-1.15465	0.567951	2	PC(20:4(5Z,8Z,11Z,14Z)/P-18:0)
-0.601031	-0.553341	1.15437	8	Biopterin
0.588824	-1.15462	0.5658	2	SM(d18:0/18:1(9Z))
0.578234	-1.1547	0.576466	2	stearoyl sphingomyelin
0.941881	-1.04943	0.107544	3	trans-Hexadec-2-enoyl carnitine
-0.642099	1.15218	-0.510083	7	PI(18:1(11Z)/18:3(6Z,9Z,12Z))
-0.744034	1.13675	-0.392712	7	PC(18:0/15:0)
0.964468	-1.0321	0.0676314	3	Medicarpin
-0.067019	1.03182	-0.964805	9	PC(P-16:0/14:1(9Z))
0.873058	-1.091	0.217938	6	cis-5-Tetradecenoylcarnitine
-0.573537	1.15469	-0.581155	7	PC(14:0/P-16:0)
-0.729661	-0.410215	1.13988	8	3-Methyl-2-oxovaleric acid
1.04754	-0.944482	-0.103055	3	Imidazole-4-acetaldehyde
0.336732	-1.1249	0.788169	2	PC(20:5(5Z,8Z,11Z,14Z,17Z)/18:1(11Z))
-0.553634	1.15438	-0.600746	7	SM(d18:0/22:0)
1.10491	-0.261967	-0.842942	1	Palmitoleic acid
-0.479352	1.14944	-0.670086	7	2-acetyl-1-alkyl-sn-glycero-3-phosphocholine
0.43899	-1.14441	0.705419	2	SM(d18:1/22:0)
-0.65551	1.151	-0.495489	7	PC(20:0/15:0)
0.74393	-1.13677	0.392839	6	PC(P-18:0/14:0)
-0.838375	1.10683	-0.268451	5	Benzoic acid
0.158389	0.911353	-1.06974	9	PC(18:3(6Z,9Z,12Z)/15:0)
0.957498	-1.03768	0.0801771	3	4-Hydroxyproline
0.518114	-1.15274	0.634626	2	PE(16:0/14:1(9Z))
1.1513	-0.652293	-0.499012	1	Syringic acid
1.11422	-0.294647	-0.819572	1	LysoPE(22:6(4Z,7Z,10Z,13Z,16Z,19Z)/0:0)
0.442099	-1.14485	0.702753	2	PE(18:2(9Z,12Z)/14:0)
-0.555011	1.15442	-0.599405	7	PE(22:4(7Z,10Z,13Z,16Z)/14:1(9Z))
0.84588	-1.10365	0.25777	6	L-Acetylcarnitine
0.999775	-1.00023	0.000450475	3	N-methyl-L-glutamic Acid
1.12959	-0.35737	-0.772217	1	LysoPE(20:4(8Z,11Z,14Z,17Z)/0:0)
0.835706	-1.10792	0.272217	6	D-Alanine
-0.622129	1.15351	-0.531382	7	LysoPC(17:0)
0.71535	-1.14266	0.427313	6	Deoxyribose 5-phosphate
0.489841	-1.15048	0.660641	2	N-Acetylputrescine
1.02578	-0.972051	-0.0537316	3	LysoPC(P-18:1(9Z))
1.00054	-0.99946	-0.00107848	3	Cytidine
0.842784	-1.10498	0.262192	6	Stearoylcarnitine
-0.778153	1.1279	-0.349746	7	LysoPC(16:0)
-0.629464	1.15308	-0.523619	7	Hexylamine
0.889733	0.192536	-1.08227	1	Levoglucosan
-0.252967	1.10219	-0.849224	9	Alpha-CEHC
0.89392	-1.07995	0.186032	6	1-Pyrroline
0.893573	-1.08015	0.186574	6	Tetradecanoylcarnitine
-0.720189	1.14176	-0.421567	7	Caproic acid
0.87379	-1.09063	0.216839	6	5,6-Dihydrouridine
-0.971196	1.02651	-0.0553119	5	Palmitic acid
-0.745414	1.13643	-0.391013	7	PC(20:4(8Z,11Z,14Z,17Z)/15:0)
0.296927	-1.11484	0.817909	2	Methylimidazole acetaldehyde
-0.485511	1.15006	-0.664553	7	LysoPC(20:4(5Z,8Z,11Z,14Z))
0.467531	-1.14813	0.680599	2	PE(22:5(4Z,7Z,10Z,13Z,16Z)/16:0)
-0.378747	1.13405	-0.755303	7	Avenoleic acid
1.13429	-0.379976	-0.754318	1	Dibutyl phthalate
-1.05743	0.930436	0.126995	5	Arachidonic acid
0.949769	-1.04361	0.0938461	3	Decanoylcarnitine
0.881373	-1.08674	0.205367	6	beta-Alanine
-0.765962	1.1313	-0.365335	7	PE(16:0/18:2(9Z,12Z))
-1.02532	0.972593	0.0527269	5	1-Methylnicotinamide
-0.764206	1.13176	-0.367558	7	PC(18:3(9Z,12Z,15Z)/14:0)
0.726354	-1.14055	0.414195	6	2-Keto-3-deoxy-D-gluconic acid
1.09878	-0.856818	-0.241962	3	Creatine
0.797113	-1.12206	0.324948	6	Alanylglycine
0.931767	-1.05653	0.124759	3	L-Hexanoylcarnitine
0.972859	-1.02509	0.0522338	3	O-Phosphotyrosine
0.349209	-1.12778	0.778569	2	LysoPC(15:0)
0.933428	-1.05539	0.121958	3	LysoPC(O-18:0)
