# Supplementary material for: Integrated Metabolomic and Transcriptomic Analysis Revealed the Mechanism of BHPF Exposure in Endometrium
Source: Toxics. 2025 Jan 27;13(2):100. doi: 10.3390/toxics13020100 (PMC11861605; doi:10.3390/toxics13020100)
Supplement: Supplementary file 1 [file toxics-13-00100-s001.zip › Table S3.xlsx]

## Sheet: Venn matrix
Table S3. Venn matrix
Metabilites	Control vs Low concentration	Control vs High concentration
Propionic acid	1	1
Taurine	1	1
2-Ketobutyric acid	1	1
Dodecanoylcarnitine	1	1
Vaccenyl carnitine	1	1
PC(22:5(7Z,10Z,13Z,16Z,19Z)/18:0)	1	1
PC(20:3(8Z,11Z,14Z)/20:1(11Z))	1	0
N-Acetylglutamic acid	1	1
LysoPE(16:1(9Z)/0:0)	1	0
PC(22:2(13Z,16Z)/14:1(9Z))	1	0
PC(22:6(4Z,7Z,10Z,13Z,16Z,19Z)/16:0)	1	1
PC(22:2(13Z,16Z)/15:0)	1	1
PC(P-18:1(11Z)/22:6(4Z,7Z,10Z,13Z,16Z,19Z))	1	1
PC(22:5(4Z,7Z,10Z,13Z,16Z)/16:0)	1	1
PC(P-18:1(11Z)/20:5(5Z,8Z,11Z,14Z,17Z))	1	1
gamma-Aminobutyric acid	1	1
PC(18:4(6Z,9Z,12Z,15Z)/P-18:1(11Z))	1	1
Biopterin	1	0
trans-Hexadec-2-enoyl carnitine	1	1
3-Methyl-2-oxovaleric acid	1	0
Palmitoleic acid	1	0
LysoPE(22:6(4Z,7Z,10Z,13Z,16Z,19Z)/0:0)	1	0
N-methyl-L-glutamic Acid	1	1
LysoPE(20:4(8Z,11Z,14Z,17Z)/0:0)	1	0
Stearoylcarnitine	1	1
Tetradecanoylcarnitine	1	1
Dibutyl phthalate	1	0
LysoPC(O-18:0)	1	1
1-Butylamine	0	1
Ethyl carbamate	0	1
(R)-N-Methylsalsolinol	0	1
D-Pantothenic acid	0	1
Propionylcarnitine	0	1
Glycerophosphocholine	0	1
L-Carnitine	0	1
N-Acetyl-L-alanine	0	1
L-Palmitoylcarnitine	0	1
4-Guanidinobutanoic acid	0	1
(1R,4S,7S,9S,11R)-9-Tert-butyl-7,9-dihydroxy-3,5,12-trioxatetracyclo[6.6.0.01,11.04,8]tetradecane-2,6,13-trione	0	1
Phosphorylcholine	0	1
Hydroxyprolyl-Asparagine	0	1
L-Proline	0	1
Isobutyryl-L-carnitine	0	1
Choline	0	1
3-Dehydroxycarnitine	0	1
Succinic acid semialdehyde	0	1
Phosphocreatine	0	1
Cholesterol sulfate	0	1
Fumaric acid	0	1
Lauroyl diethanolamide	0	1
myo-Inositol	0	1
Pyruvic acid	0	1
alpha-Ketoisovaleric acid	0	1
LysoPC(20:2(11Z,14Z))	0	1
PC(22:5(7Z,10Z,13Z,16Z,19Z)/18:2(9Z,12Z))	0	1
LysoPE(16:0/0:0)	0	1
Malonic acid	0	1
L-Threonine	0	1
Uridine triphosphate	0	1
Sarcosine	0	1
N-Acetyl-L-methionine	0	1
Acetone cyanohydrin	0	1
PC(22:2(13Z,16Z)/14:0)	0	1
(R)-lipoic acid	0	1
Erythrono-1,4-lactone	0	1
PC(20:4(8Z,11Z,14Z,17Z)/P-18:0)	0	1
Ketoleucine	0	1
PC(20:2(11Z,14Z)/15:0)	0	1
SM(d18:0/18:0)	0	1
O-propanoyl-carnitine	0	1
SM(d16:1/24:1(15Z))	0	1
PC(P-18:1(11Z)/20:1(11Z))	0	1
PC(16:0/15:0)	0	1
LysoPC(16:1(9Z)/0:0)	0	1
PC(14:0/16:1(9Z))	0	1
PC(P-18:1(9Z)/18:0)	0	1
PC(18:2(9Z,12Z)/14:0)	0	1
SM(d18:1/20:0)	0	1
LysoPC(22:5(4Z,7Z,10Z,13Z,16Z))	0	1
PC(22:4(7Z,10Z,13Z,16Z)/14:0)	0	1
Gluconolactone	0	1
LysoPC(22:6(4Z,7Z,10Z,13Z,16Z,19Z))	0	1
PC(18:1(9Z)/P-18:1(11Z))	0	1
LysoPC(20:3(5Z,8Z,11Z))	0	1
PC(22:4(7Z,10Z,13Z,16Z)/16:0)	0	1
PC(P-16:0/16:0)	0	1
PC(22:2(13Z,16Z)/16:1(9Z))	0	1
PC(P-16:0/15:0)	0	1
PC(18:2(9Z,12Z)/P-18:0)	0	1
PC(P-18:1(11Z)/22:4(7Z,10Z,13Z,16Z))	0	1
PC(22:1(13Z)/15:0)	0	1
1-O-Hexadecyl-2-O-dihomogammalinolenoylglycero-3-phosphocholine	0	1
PC(22:4(7Z,10Z,13Z,16Z)/P-16:0)	0	1
PC(P-18:0/15:0)	0	1
PC(P-18:1(11Z)/22:5(4Z,7Z,10Z,13Z,16Z))	0	1
PC(18:3(6Z,9Z,12Z)/P-18:1(11Z))	0	1
PC(P-18:1(9Z)/14:1(9Z))	0	1
PC(20:4(5Z,8Z,11Z,14Z)/P-18:0)	0	1
SM(d18:0/18:1(9Z))	0	1
stearoyl sphingomyelin	0	1
PI(18:1(11Z)/18:3(6Z,9Z,12Z))	0	1
PC(18:0/15:0)	0	1
PC(P-16:0/14:1(9Z))	0	1
cis-5-Tetradecenoylcarnitine	0	1
PC(14:0/P-16:0)	0	1
Imidazole-4-acetaldehyde	0	1
PC(20:5(5Z,8Z,11Z,14Z,17Z)/18:1(11Z))	0	1
SM(d18:0/22:0)	0	1
2-acetyl-1-alkyl-sn-glycero-3-phosphocholine	0	1
SM(d18:1/22:0)	0	1
PC(20:0/15:0)	0	1
PC(P-18:0/14:0)	0	1
PE(16:0/14:1(9Z))	0	1
Syringic acid	0	1
PE(22:4(7Z,10Z,13Z,16Z)/14:1(9Z))	0	1
L-Acetylcarnitine	0	1
LysoPC(17:0)	0	1
Deoxyribose 5-phosphate	0	1
LysoPC(P-18:1(9Z))	0	1
Cytidine	0	1
Hexylamine	0	1
1-Pyrroline	0	1
Caproic acid	0	1
5,6-Dihydrouridine	0	1
Palmitic acid	0	1
PC(20:4(8Z,11Z,14Z,17Z)/15:0)	0	1
Methylimidazole acetaldehyde	0	1
LysoPC(20:4(5Z,8Z,11Z,14Z))	0	1
PE(22:5(4Z,7Z,10Z,13Z,16Z)/16:0)	0	1
Decanoylcarnitine	0	1
beta-Alanine	0	1
PE(16:0/18:2(9Z,12Z))	0	1
PC(18:3(9Z,12Z,15Z)/14:0)	0	1
2-Keto-3-deoxy-D-gluconic acid	0	1
Creatine	0	1
Alanylglycine	0	1
L-Hexanoylcarnitine	0	1
Butyric acid	0	0
cis,cis-Muconic acid	0	0
L-Norleucine	0	0
Benzyl acetate	0	0
L-Isoleucine	0	0
LysoPE(18:1(9Z)/0:0)	0	0
2-Methylbutyroylcarnitine	0	0
Sphinganine	0	0
Pyrophosphate	0	0
N-Acetyl-L-aspartic acid	0	0
Racemethionine	0	0
Betaine aldehyde	0	0
L-Glutamic acid	0	0
L-Arginine	0	0
L-Octanoylcarnitine	0	0
PC(18:1(11Z)/14:0)	0	0
PI(18:2(9Z,12Z)/16:0)	0	0
SM(d17:1/24:1(15Z))	0	0
PC(P-18:0/16:0)	0	0
PC(16:1(9Z)/14:0)	0	0
PS(18:0/20:2(11Z,14Z))	0	0
PC(20:2(11Z,14Z)/14:0)	0	0
PC(24:1(15Z)/14:1(9Z))	0	0
PC(16:1(9Z)/P-18:1(11Z))	0	0
PS(14:0/18:1(9Z))	0	0
PC(22:5(4Z,7Z,10Z,13Z,16Z)/14:0)	0	0
Medicarpin	0	0
Benzoic acid	0	0
PC(18:3(6Z,9Z,12Z)/15:0)	0	0
4-Hydroxyproline	0	0
PE(18:2(9Z,12Z)/14:0)	0	0
D-Alanine	0	0
N-Acetylputrescine	0	0
LysoPC(16:0)	0	0
Levoglucosan	0	0
Alpha-CEHC	0	0
Avenoleic acid	0	0
Arachidonic acid	0	0
1-Methylnicotinamide	0	0
O-Phosphotyrosine	0	0
LysoPC(15:0)	0	0
