# Supplementary material for: Integrated Metabolomic and Transcriptomic Analysis Revealed the Mechanism of BHPF Exposure in Endometrium
Source: Toxics. 2025 Jan 27;13(2):100. doi: 10.3390/toxics13020100 (PMC11861605; doi:10.3390/toxics13020100)
Supplement: Supplementary file 1 [file toxics-13-00100-s001.zip › Table S4.xlsx]

## Sheet: KEGG pathway analysis
Table S4. KEGG pathway enrichment analysis of DEMs in different concentrations of BHPF exposure
Groups	Pathway	Description	#.compounds.(all)	Compounds.(all)	#.compounds.(dem)	Compounds.(dem)	Total	Percent	Rich_factor	p_value	up_nums	down_nums	DA_score
Control vs Low concentration	hsa01100	Metabolic pathways	93	C00246;C02480;C00256;C00163;C00106;C00245;C00170;C00719;C01104;C00109;C00407;C01586;C00147;C00696;C00314;C01035;C00588;C00148;C01026;C00836;C00114;C00158;C00232;C02305;C18043;C00489;C00122;C01042;C00791;C00041;C00134;C00186;C16357;C00137;C00079;C00319;C00022;C00550;C00157;C00576;C00025;C01384;C00383;C00286;C00188;C00075;C00213;C00062;C00624;C00378;C00233;C00187;C01290;C00416;C03758;C00198;C06313;…	8	C00163;C00245;C00109;C00157;C00624;C06313;C08362;C04317	2966	100	0.00269724	0.0482358	2	6	-0.5
	hsa00640	Propanoate metabolism	4	C00163;C00109;C00186;C00099	2	C00163;C00109	40	25	0.05	0.00224872	0	2	-1
	hsa01210	2-Oxocarboxylic acid metabolism	10	C00109;C00407;C00158;C00079;C00022;C00025;C00624;C00233;C00183;C00073	2	C00109;C00624	134	25	0.0149254	0.0235425	0	2	-1
	hsa01230	Biosynthesis of amino acids	15	C00109;C00407;C00148;C00158;C00041;C00079;C00022;C00025;C00188;C00062;C00624;C00233;C00183;C00073;C00064	2	C00109;C00624	128	25	0.015625	0.0215941	0	2	-1
Control vs High concentration	hsa01100	Metabolic pathways	93	C00246;C02480;C00256;C00163;C00106;C00245;C00170;C00719;C01104;C00109;C00407;C01586;C00147;C00696;C00314;C01035;C00588;C00148;C01026;C00836;C00114;C00158;C00232;C02305;C18043;C00489;C00122;C01042;C00791;C00041;C00134;C00186;C16357;C00137;C00079;C00319;C00022;C00550;C00157;C00576;C00025;C01384;C00383;C00286;C00188;C00075;C00213;C00062;C00624;C00378;C00233;C00187;C01290;C00416;C03758;C00198;C06313;…
	hsa00260	Glycine, serine and threonine metabolism	9	C00719;C00109;C01026;C00114;C00022;C00576;C00188;C00213;C00300
	hsa00330	Arginine and proline metabolism	13	C01035;C00148;C02305;C00791;C00134;C00022;C00025;C00213;C00062;C01157;C02714;C02946;C00300
	hsa00564	Glycerophospholipid metabolism	8	C00670;C00588;C00114;C06772;C04230;C00157;C00416;C00350
	hsa01230	Biosynthesis of amino acids	15	C00109;C00407;C00148;C00158;C00041;C00079;C00022;C00025;C00188;C00062;C00624;C00233;C00183;C00073;C00064
	hsa02010	ABC transporters	18	C00245;C00719;C00407;C00148;C00114;C00041;C00134;C00137;C00079;C00025;C00188;C00062;C00378;C00183;C01157;C00475;C00064;C00794
	hsa05231	Choline metabolism in cancer	6	C00670;C00588;C00114;C04230;C00157;C00416
	hsa00240	Pyrimidine metabolism	8	C00106;C00383;C00075;C02067;C00475;C00380;C00064;C00099
	hsa00290	Valine, leucine and isoleucine biosynthesis	6	C00109;C00407;C00022;C00188;C00233;C00183
	hsa00760	Nicotinate and nicotinamide metabolism	6	C00163;C00232;C00122;C00022;C01384;C02918
	hsa01200	Carbon metabolism	8	C00158;C00232;C00122;C00041;C00022;C00025;C00198;C00160
	hsa01210	2-Oxocarboxylic acid metabolism	10	C00109;C00407;C00158;C00079;C00022;C00025;C00624;C00233;C00183;C00073
	hsa04974	Protein digestion and absorption	16	C00246;C00163;C00407;C00148;C00041;C00134;C00079;C00025;C00188;C00062;C00183;C00073;C01746;C08262;C00064;C00099
	hsa00030	Pentose phosphate pathway	3	C00022;C00198;C00673
	hsa00250	Alanine, aspartate and glutamate metabolism	8	C00158;C00232;C00122;C01042;C00041;C00022;C00025;C00064
	hsa00350	Tyrosine metabolism	8	C00232;C00122;C00022;C01384;C03758;C00811;C04368;C05589
	hsa00470	D-Amino acid metabolism	14	C00148;C00041;C00134;C00079;C00022;C00025;C00188;C00062;C02237;C00073;C01157;C00133;C00792;C00064
	hsa00640	Propanoate metabolism	4	C00163;C00109;C00186;C00099
	hsa00650	Butanoate metabolism	6	C00246;C00232;C00122;C00022;C00025;C01384
	hsa01212	Fatty acid metabolism	3	C02990;C00383;C00249
	hsa01240	Biosynthesis of cofactors	11	C00314;C00158;C00022;C00025;C00075;C00378;C06313;C00183;C00073;C00064;C00099
	hsa04080	Neuroactive ligand-receptor interaction	7	C00245;C00696;C00025;C00075;C03758;C00584;C00099
	hsa05230	Central carbon metabolism in cancer	13	C00407;C00148;C00158;C00122;C00041;C00186;C00079;C00022;C00025;C00062;C00183;C00073;C00064
	hsa00020	Citrate cycle (TCA cycle)	3	C00158;C00122;C00022
	hsa00052	Galactose metabolism	3	C00137;C00794;C01216
	hsa00053	Ascorbate and aldarate metabolism	2	C00137;C00022
	hsa00061	Fatty acid biosynthesis	5	C00383;C08362;C01571;C01530;C00249
	hsa00071	Fatty acid degradation	3	C02990;C00489;C00249
	hsa00220	Arginine biosynthesis	5	C00122;C00025;C00062;C00624;C00064
	hsa00270	Cysteine and methionine metabolism	5	C00170;C00109;C00041;C00022;C00073
	hsa00340	Histidine metabolism	3	C00025;C05130;C05827
	hsa00360	Phenylalanine metabolism	3	C00122;C00079;C00022
	hsa00410	beta-Alanine metabolism	4	C00106;C00383;C05670;C00099
	hsa00430	Taurine and hypotaurine metabolism	4	C00245;C00041;C00022;C00025
	hsa00565	Ether lipid metabolism	2	C00670;C04317
	hsa00620	Pyruvate metabolism	4	C00256;C00122;C00186;C00022
	hsa00770	Pantothenate and CoA biosynthesis	4	C00106;C00022;C00183;C00099
	hsa00970	Aminoacyl-tRNA biosynthesis	10	C00407;C00148;C00041;C00079;C00025;C00188;C00062;C00183;C00073;C00064
	hsa04723	Retrograde endocannabinoid signaling	4	C00157;C00025;C00350;C00219
	hsa04922	Glucagon signaling pathway	4	C00158;C00122;C00186;C00022
	hsa04931	Insulin resistance	3	C00022;C02571;C00195
	hsa04976	Bile secretion	6	C00318;C00114;C00187;C03758;C00584;C02918
	hsa04978	Mineral absorption	8	C00407;C00148;C00041;C00079;C00188;C00183;C00073;C00064
	hsa05415	Diabetic cardiomyopathy	4	C00318;C00022;C00195;C00794
