# Supplementary material for: Integrated Metabolomic and Transcriptomic Analysis Revealed the Mechanism of BHPF Exposure in Endometrium
Source: Toxics. 2025 Jan 27;13(2):100. doi: 10.3390/toxics13020100 (PMC11861605; doi:10.3390/toxics13020100)
Supplement: Supplementary file 1 [file toxics-13-00100-s001.zip › Table S5.xlsx]

## Sheet: Mapping efficiency
Table S5. Mapping efficiency of all samples with the reference genome
Sample	Raw Data		Valid Data		Valid Ratio(reads)	Q20%	Q30%	GC content%
	Read	Base	Read	Base
Control_1	39702998	5.96G	38327444	5.75G	96.54	99.97	98.08	54
Control_2	40311952	6.05G	38932062	5.84G	96.58	99.97	98.09	54
Control_3	40076120	6.01G	38867404	5.83G	96.98	99.97	97.99	54
High concentration_1	39861062	5.98G	38521648	5.78G	96.64	99.97	97.99	55
High concentration_2	41929250	6.29G	40609710	6.09G	96.85	99.97	98.06	56
High concentration_3	41715466	6.26G	40209058	6.03G	96.39	99.98	97.97	55
Low concentration_1	40920308	6.14G	39646910	5.95G	96.89	99.97	98.06	54
Low concentration_2	39211272	5.88G	37870424	5.68G	96.58	99.97	98.05	53.5
Low concentration_3	41466652	6.22G	39971424	6.00G	96.39	99.97	97.8	54
