# Supplementary material for: Integrated Metabolomic and Transcriptomic Analysis Revealed the Mechanism of BHPF Exposure in Endometrium
Source: Toxics. 2025 Jan 27;13(2):100. doi: 10.3390/toxics13020100 (PMC11861605; doi:10.3390/toxics13020100)
Supplement: Supplementary file 1 [file toxics-13-00100-s001.zip › Table S6.xlsx]

## Sheet: shared pathways by KEGG
Table S6. The shared pathways by KEGG analysis in transcriptomics and metabolomics
Pathway	Description	Count	deallnum	num	allcpd	cpdratio	pvalue	padjust
hsa04070	Phosphatidylinositol signaling system	20	388	84	15687	0.0515464	1.13932e-14	3.45214e-12
hsa00562	Inositol phosphate metabolism	23	388	123	15687	0.0592784	3.04859e-14	4.61861e-12
hsa00564	Glycerophospholipid metabolism	26	388	171	15687	0.0670103	1.05847e-13	1.06905e-11
hsa05231	Choline metabolism in cancer	17	388	72	15687	0.0438144	1.34145e-12	1.01615e-10
hsa04931	Insulin resistance	18	388	93	15687	0.0463918	1.0843e-11	6.57084e-10
hsa01100	Metabolic pathways	254	388	7790	15687	0.654639	1.4913e-10	7.53107e-09
hsa04723	Retrograde endocannabinoid signaling	20	388	138	15687	0.0515464	1.89773e-10	8.21447e-09
hsa04080	Neuroactive ligand-receptor interaction	33	388	385	15687	0.0850515	5.33808e-10	2.0218e-08
hsa04974	Protein digestion and absorption	17	388	113	15687	0.0438144	2.47905e-09	8.34614e-08
hsa00561	Glycerolipid metabolism	17	388	129	15687	0.0438144	1.93465e-08	5.86199e-07
hsa00600	Sphingolipid metabolism	13	388	78	15687	0.0335052	5.4602e-08	1.3797e-06
hsa04978	Mineral absorption	12	388	65	15687	0.0309278	5.46415e-08	1.3797e-06
hsa05208	Chemical carcinogenesis	22	388	232	15687	0.056701	7.50128e-08	1.74837e-06
hsa01232	Nucleotide metabolism	19	388	181	15687	0.0489691	1.19421e-07	2.37957e-06
hsa00230	Purine metabolism	26	388	321	15687	0.0670103	1.2022e-07	2.37957e-06
hsa04071	Sphingolipid signaling pathway	14	388	98	15687	0.0360825	1.25654e-07	2.37957e-06
hsa05230	Central carbon metabolism in cancer	13	388	86	15687	0.0335052	1.80231e-07	3.21235e-06
hsa04979	Cholesterol metabolism	11	388	60	15687	0.0283505	2.12507e-07	3.57719e-06
hsa04714	Thermogenesis	20	388	211	15687	0.0515464	2.9767e-07	4.74705e-06
hsa04926	Relaxin signaling pathway	13	388	102	15687	0.0335052	1.35481e-06	2.05254e-05
hsa05016	Huntington disease	20	388	235	15687	0.0515464	1.6455e-06	2.27516e-05
hsa00240	Pyrimidine metabolism	17	388	175	15687	0.0438144	1.65193e-06	2.27516e-05
hsa05415	Diabetic cardiomyopathy	18	388	199	15687	0.0463918	2.30206e-06	3.03271e-05
hsa04910	Insulin signaling pathway	12	388	92	15687	0.0309278	2.69888e-06	3.40733e-05
hsa01240	Biosynthesis of cofactors	38	388	703	15687	0.0979381	5.24381e-06	6.3555e-05
hsa04922	Glucagon signaling pathway	11	388	83	15687	0.0283505	6.01586e-06	7.01079e-05
hsa05020	Prion disease	18	388	214	15687	0.0463918	6.42975e-06	7.21561e-05
hsa00260	Glycine, serine and threonine metabolism	15	388	157	15687	0.0386598	8.27897e-06	8.95903e-05
hsa04152	AMPK signaling pathway	12	388	107	15687	0.0309278	1.32154e-05	0.000138079
hsa00450	Selenocompound metabolism	9	388	60	15687	0.0231959	1.53043e-05	0.000154574
hsa00030	Pentose phosphate pathway	12	388	124	15687	0.0309278	5.82527e-05	0.000569373
hsa04930	Type II diabetes mellitus	7	388	43	15687	0.0180412	8.01646e-05	0.000759058
hsa04146	Peroxisome	9	388	74	15687	0.0231959	8.43821e-05	0.000774781
hsa00760	Nicotinate and nicotinamide metabolism	13	388	150	15687	0.0335052	9.10598e-05	0.000811503
hsa05010	Alzheimer disease	20	388	319	15687	0.0515464	0.000139524	0.00120788
hsa04072	Phospholipase D signaling pathway	11	388	119	15687	0.0283505	0.000177705	0.00149569
hsa04725	Cholinergic synapse	10	388	102	15687	0.0257732	0.000214934	0.00175781
hsa04020	Calcium signaling pathway	15	388	209	15687	0.0386598	0.000225486	0.00175781
hsa00983	Drug metabolism	9	388	84	15687	0.0231959	0.000226253	0.00175781
hsa04151	PI3K-Akt signaling pathway	17	388	267	15687	0.0438144	0.000364989	0.00276479
hsa05031	Amphetamine addiction	7	388	55	15687	0.0180412	0.000391416	0.00289266
hsa00330	Arginine and proline metabolism	13	388	176	15687	0.0335052	0.000443257	0.00319778
hsa04668	TNF signaling pathway	9	388	94	15687	0.0231959	0.00052652	0.00371013
hsa04728	Dopaminergic synapse	9	388	96	15687	0.0231959	0.000614645	0.00413861
hsa05034	Alcoholism	9	388	96	15687	0.0231959	0.000614645	0.00413861
hsa00410	beta-Alanine metabolism	8	388	78	15687	0.0206186	0.000674808	0.00444493
hsa00250	Alanine, aspartate and glutamate metabolism	9	388	98	15687	0.0231959	0.000714482	0.00460613
hsa05030	Cocaine addiction	6	388	46	15687	0.0154639	0.000893924	0.0056429
hsa00270	Cysteine and methionine metabolism	13	388	192	15687	0.0335052	0.00100251	0.00619922
hsa04933	AGE-RAGE signaling pathway in diabetic complications	8	388	85	15687	0.0206186	0.00119267	0.00722757
hsa04932	Non-alcoholic fatty liver disease	10	388	129	15687	0.0257732	0.00137844	0.00809977
hsa05033	Nicotine addiction	5	388	34	15687	0.0128866	0.00139006	0.00809977
hsa05207	Chemical carcinogenesis	11	388	158	15687	0.0283505	0.00192859	0.0109471
hsa04666	Fc gamma R-mediated phagocytosis	7	388	72	15687	0.0180412	0.00198531	0.0109471
hsa05215	Prostate cancer	8	388	92	15687	0.0206186	0.00198709	0.0109471
hsa05012	Parkinson disease	14	388	235	15687	0.0360825	0.00220257	0.0119175
hsa00830	Retinol metabolism	7	388	75	15687	0.0180412	0.00251157	0.013351
hsa04935	Growth hormone synthesis, secretion and action	8	388	96	15687	0.0206186	0.00259983	0.0135819
hsa04211	Longevity regulating pathway	7	388	76	15687	0.0180412	0.00270891	0.0137787
hsa05014	Amyotrophic lateral sclerosis	16	388	294	15687	0.0412371	0.00275805	0.0137787
hsa04724	Glutamatergic synapse	8	388	97	15687	0.0206186	0.00277392	0.0137787
hsa05211	Renal cell carcinoma	6	388	59	15687	0.0154639	0.00328655	0.0160617
hsa00520	Amino sugar and nucleotide sugar metabolism	15	388	274	15687	0.0386598	0.003496	0.0166024
hsa05166	Human T-cell leukemia virus 1 infection	12	388	196	15687	0.0309278	0.00356822	0.0166024
hsa04920	Adipocytokine signaling pathway	6	388	60	15687	0.0154639	0.00357726	0.0166024
hsa00290	Valine, leucine and isoleucine biosynthesis	5	388	42	15687	0.0128866	0.00361637	0.0166024
hsa04024	cAMP signaling pathway	12	388	197	15687	0.0309278	0.00371744	0.0168117
hsa04216	Ferroptosis	6	388	62	15687	0.0154639	0.0042154	0.0187833
hsa05022	Pathways of neurodegeneration	19	388	400	15687	0.0489691	0.00521724	0.0229105
hsa05161	Hepatitis B	9	388	133	15687	0.0231959	0.00582406	0.0252099
hsa00280	Valine, leucine and isoleucine degradation	8	388	111	15687	0.0206186	0.0062981	0.0268778
hsa04371	Apelin signaling pathway	8	388	114	15687	0.0206186	0.00736787	0.0301816
hsa05160	Hepatitis C	8	388	114	15687	0.0206186	0.00736787	0.0301816
hsa00640	Propanoate metabolism	9	388	138	15687	0.0231959	0.00737108	0.0301816
hsa01200	Carbon metabolism	21	388	479	15687	0.0541237	0.00832779	0.0336443
hsa00051	Fructose and mannose metabolism	10	388	167	15687	0.0257732	0.00871222	0.0347343
hsa00750	Vitamin B6 metabolism	5	388	53	15687	0.0128866	0.00978585	0.038508
hsa05163	Human cytomegalovirus infection	11	388	198	15687	0.0283505	0.0104176	0.0404682
hsa00770	Pantothenate and CoA biosynthesis	6	388	75	15687	0.0154639	0.0105765	0.0405657
hsa05167	Kaposi sarcoma-associated herpesvirus infection	10	388	174	15687	0.0257732	0.0114301	0.0432914
hsa00565	Ether lipid metabolism	5	388	56	15687	0.0128866	0.0122693	0.0458962
