# Supplementary material for: Integrated Metabolomic and Transcriptomic Analysis Revealed the Mechanism of BHPF Exposure in Endometrium
Source: Toxics. 2025 Jan 27;13(2):100. doi: 10.3390/toxics13020100 (PMC11861605; doi:10.3390/toxics13020100)
Supplement: Supplementary file 1 [file toxics-13-00100-s001.zip › Table S7.xlsx]

## Sheet: Control vs Low concentration
node1	node2	corr	corr.p
Propionic acid	IGHM	0.771429	0.102778
Propionic acid	IGLV8-61	0.985611	0.000309086
Propionic acid	ALDH3A1	0.828571	0.0583333
Propionic acid	IGLC2	0.927634	0.00766584
Propionic acid	IGLC3	0.941124	0.00509754
Propionic acid	IFI16	0.579771	0.227784
Propionic acid	TCL1A	0.941124	0.00509754
Propionic acid	LSP1	0.898645	0.0148886
Propionic acid	TMEM189-UBE2V1	-0.130931	0.804726
Propionic acid	HLA-DRA	0.880406	0.0205987
Propionic acid	PAX5	0.941124	0.00509754
Propionic acid	AL713998	0.637748	0.173071
Propionic acid	IRAG2	0.880406	0.0205987
Propionic acid	AL035461	-0.654654	0.158302
Propionic acid	IGLV6-57	0.985611	0.000309086
Propionic acid	DOCK2	0.758971	0.0801412
Propionic acid	AL158066	-0.654654	0.158302
Propionic acid	ISY1-RAB43	0.654654	0.158302
Propionic acid	POU2AF1	0.942857	0.0166667
Propionic acid	IGLL1	0.880406	0.0205987
Propionic acid	AL592490	-0.654654	0.158302
Propionic acid	PCDHGB7	-0.6	0.241667
Propionic acid	AC027796	0.392792	0.441113
Propionic acid	MIR222HG	0.130931	0.804726
Propionic acid	HCG4	0.654654	0.158302
Propionic acid	AC010422	0.130931	0.804726
Propionic acid	SLC2A5	0.758971	0.0801412
Propionic acid	ALOX5AP	0.758971	0.0801412
Propionic acid	ITGA4	0.758971	0.0801412
Propionic acid	TRBC2	0.880406	0.0205987
Propionic acid	APBB1IP	0.880406	0.0205987
Propionic acid	PCDHGB1	0.771429	0.102778
Propionic acid	FAM157B	-0.771429	0.102778
Propionic acid	IGHV4-4	0.880406	0.0205987
Propionic acid	ZEB2	0.758971	0.0801412
Propionic acid	CDC42-AS1	0.6	0.241667
Propionic acid	RAB4B-EGLN2	-0.753702	0.0835233
Propionic acid	LBHD2	0.758971	0.0801412
Propionic acid	CD79A	0.771429	0.102778
Propionic acid	SASH3	0.941124	0.00509754
Propionic acid	ARPP21	0.758971	0.0801412
Propionic acid	HLA-DRB5	0.941124	0.00509754
Propionic acid	SPN	0.840668	0.0360576
Propionic acid	IL7R	0.880406	0.0205987
Propionic acid	HLA-DRB1	0.880406	0.0205987
Propionic acid	PTPRC	0.885714	0.0333333
Propionic acid	AL355987	-0.828571	0.0583333
Propionic acid	SLC43A3	0.771429	0.102778
Propionic acid	FLI1	0.880406	0.0205987
Propionic acid	EVI2B	0.758971	0.0801412
Propionic acid	FAM66D	-0.698253	0.122839
Propionic acid	SCN3A	0.698253	0.122839
Propionic acid	ATP1A3	0.885714	0.0333333
Propionic acid	IRF8	0.758971	0.0801412
Propionic acid	SCHIP1	-0.485714	0.355556
Propionic acid	RHOH	0.880406	0.0205987
Propionic acid	NOTCH2NLC	0.771429	0.102778
Propionic acid	REM1	0.771429	0.102778
Propionic acid	FCRLA	0.637748	0.173071
Propionic acid	CAPSL	0.942857	0.0166667
Propionic acid	CD79B	0.942857	0.0166667
Propionic acid	GFAP	0.941124	0.00509754
Propionic acid	ST6GAL1	0.6	0.241667
Propionic acid	BMP7	0.771429	0.102778
Taurine	IGHM	0.771429	0.102778
Taurine	IGLV8-61	0.985611	0.000309086
Taurine	ALDH3A1	0.828571	0.0583333
Taurine	IGLC2	0.927634	0.00766584
Taurine	IGLC3	0.941124	0.00509754
Taurine	IFI16	0.579771	0.227784
Taurine	TCL1A	0.941124	0.00509754
Taurine	LSP1	0.898645	0.0148886
Taurine	TMEM189-UBE2V1	-0.130931	0.804726
Taurine	HLA-DRA	0.880406	0.0205987
Taurine	PAX5	0.941124	0.00509754
Taurine	AL713998	0.637748	0.173071
Taurine	IRAG2	0.880406	0.0205987
Taurine	AL035461	-0.654654	0.158302
Taurine	IGLV6-57	0.985611	0.000309086
Taurine	DOCK2	0.758971	0.0801412
Taurine	AL158066	-0.654654	0.158302
Taurine	ISY1-RAB43	0.654654	0.158302
Taurine	POU2AF1	0.942857	0.0166667
Taurine	IGLL1	0.880406	0.0205987
Taurine	AL592490	-0.654654	0.158302
Taurine	PCDHGB7	-0.6	0.241667
Taurine	AC027796	0.392792	0.441113
Taurine	MIR222HG	0.130931	0.804726
Taurine	HCG4	0.654654	0.158302
Taurine	AC010422	0.130931	0.804726
Taurine	SLC2A5	0.758971	0.0801412
Taurine	ALOX5AP	0.758971	0.0801412
Taurine	ITGA4	0.758971	0.0801412
Taurine	TRBC2	0.880406	0.0205987
Taurine	APBB1IP	0.880406	0.0205987
Taurine	PCDHGB1	0.771429	0.102778
Taurine	FAM157B	-0.771429	0.102778
Taurine	IGHV4-4	0.880406	0.0205987
Taurine	ZEB2	0.758971	0.0801412
Taurine	CDC42-AS1	0.6	0.241667
Taurine	RAB4B-EGLN2	-0.753702	0.0835233
Taurine	LBHD2	0.758971	0.0801412
Taurine	CD79A	0.771429	0.102778
Taurine	SASH3	0.941124	0.00509754
Taurine	ARPP21	0.758971	0.0801412
Taurine	HLA-DRB5	0.941124	0.00509754
Taurine	SPN	0.840668	0.0360576
Taurine	IL7R	0.880406	0.0205987
Taurine	HLA-DRB1	0.880406	0.0205987
Taurine	PTPRC	0.885714	0.0333333
Taurine	AL355987	-0.828571	0.0583333
Taurine	SLC43A3	0.771429	0.102778
Taurine	FLI1	0.880406	0.0205987
Taurine	EVI2B	0.758971	0.0801412
Taurine	FAM66D	-0.698253	0.122839
Taurine	SCN3A	0.698253	0.122839
Taurine	ATP1A3	0.885714	0.0333333
Taurine	IRF8	0.758971	0.0801412
Taurine	SCHIP1	-0.485714	0.355556
Taurine	RHOH	0.880406	0.0205987
Taurine	NOTCH2NLC	0.771429	0.102778
Taurine	REM1	0.771429	0.102778
Taurine	FCRLA	0.637748	0.173071
Taurine	CAPSL	0.942857	0.0166667
Taurine	CD79B	0.942857	0.0166667
Taurine	GFAP	0.941124	0.00509754
Taurine	ST6GAL1	0.6	0.241667
Taurine	BMP7	0.771429	0.102778
2-Ketobutyric acid	IGHM	0.771429	0.102778
2-Ketobutyric acid	IGLV8-61	0.811679	0.0498576
2-Ketobutyric acid	ALDH3A1	0.657143	0.175
2-Ketobutyric acid	IGLC2	0.927634	0.00766584
2-Ketobutyric acid	IGLC3	0.758971	0.0801412
2-Ketobutyric acid	IFI16	0.753702	0.0835233
2-Ketobutyric acid	TCL1A	0.758971	0.0801412
2-Ketobutyric acid	LSP1	0.724714	0.103243
2-Ketobutyric acid	TMEM189-UBE2V1	-0.130931	0.804726
2-Ketobutyric acid	HLA-DRA	0.880406	0.0205987
2-Ketobutyric acid	PAX5	0.758971	0.0801412
2-Ketobutyric acid	AL713998	0.637748	0.173071
2-Ketobutyric acid	IRAG2	0.880406	0.0205987
2-Ketobutyric acid	AL035461	-0.654654	0.158302
2-Ketobutyric acid	IGLV6-57	0.811679	0.0498576
2-Ketobutyric acid	DOCK2	0.941124	0.00509754
2-Ketobutyric acid	AL158066	-0.654654	0.158302
2-Ketobutyric acid	ISY1-RAB43	0.130931	0.804726
2-Ketobutyric acid	POU2AF1	0.771429	0.102778
2-Ketobutyric acid	IGLL1	0.880406	0.0205987
2-Ketobutyric acid	AL592490	-0.654654	0.158302
2-Ketobutyric acid	PCDHGB7	-0.771429	0.102778
2-Ketobutyric acid	AC027796	0.654654	0.158302
2-Ketobutyric acid	MIR222HG	0.392792	0.441113
2-Ketobutyric acid	HCG4	0.130931	0.804726
2-Ketobutyric acid	AC010422	0.392792	0.441113
2-Ketobutyric acid	SLC2A5	0.758971	0.0801412
2-Ketobutyric acid	ALOX5AP	0.758971	0.0801412
2-Ketobutyric acid	ITGA4	0.941124	0.00509754
2-Ketobutyric acid	TRBC2	0.880406	0.0205987
2-Ketobutyric acid	APBB1IP	0.880406	0.0205987
2-Ketobutyric acid	PCDHGB1	0.771429	0.102778
2-Ketobutyric acid	FAM157B	-0.771429	0.102778
2-Ketobutyric acid	IGHV4-4	0.880406	0.0205987
2-Ketobutyric acid	ZEB2	0.941124	0.00509754
2-Ketobutyric acid	CDC42-AS1	0.6	0.241667
2-Ketobutyric acid	RAB4B-EGLN2	-0.927634	0.00766584
2-Ketobutyric acid	LBHD2	0.941124	0.00509754
2-Ketobutyric acid	CD79A	0.942857	0.0166667
2-Ketobutyric acid	SASH3	0.758971	0.0801412
2-Ketobutyric acid	ARPP21	0.758971	0.0801412
2-Ketobutyric acid	HLA-DRB5	0.758971	0.0801412
2-Ketobutyric acid	SPN	0.840668	0.0360576
2-Ketobutyric acid	IL7R	0.880406	0.0205987
2-Ketobutyric acid	HLA-DRB1	0.880406	0.0205987
2-Ketobutyric acid	PTPRC	0.714286	0.136111
2-Ketobutyric acid	AL355987	-0.657143	0.175
2-Ketobutyric acid	SLC43A3	0.6	0.241667
2-Ketobutyric acid	FLI1	0.698253	0.122839
2-Ketobutyric acid	EVI2B	0.758971	0.0801412
2-Ketobutyric acid	FAM66D	-0.698253	0.122839
2-Ketobutyric acid	SCN3A	0.880406	0.0205987
2-Ketobutyric acid	ATP1A3	0.714286	0.136111
2-Ketobutyric acid	IRF8	0.941124	0.00509754
2-Ketobutyric acid	SCHIP1	-0.714286	0.136111
2-Ketobutyric acid	RHOH	0.698253	0.122839
2-Ketobutyric acid	NOTCH2NLC	0.542857	0.297222
2-Ketobutyric acid	REM1	0.771429	0.102778
2-Ketobutyric acid	FCRLA	0.637748	0.173071
2-Ketobutyric acid	CAPSL	0.771429	0.102778
2-Ketobutyric acid	CD79B	0.771429	0.102778
2-Ketobutyric acid	GFAP	0.758971	0.0801412
2-Ketobutyric acid	ST6GAL1	0.771429	0.102778
2-Ketobutyric acid	BMP7	0.6	0.241667
Dodecanoylcarnitine	IGHM	0.885714	0.0333333
Dodecanoylcarnitine	IGLV8-61	0.985611	0.000309086
Dodecanoylcarnitine	ALDH3A1	0.771429	0.102778
Dodecanoylcarnitine	IGLC2	0.927634	0.00766584
Dodecanoylcarnitine	IGLC3	0.941124	0.00509754
Dodecanoylcarnitine	IFI16	0.666737	0.14809
Dodecanoylcarnitine	TCL1A	0.941124	0.00509754
Dodecanoylcarnitine	LSP1	0.811679	0.0498576
Dodecanoylcarnitine	TMEM189-UBE2V1	-0.130931	0.804726
Dodecanoylcarnitine	HLA-DRA	0.880406	0.0205987
Dodecanoylcarnitine	PAX5	0.941124	0.00509754
Dodecanoylcarnitine	AL713998	0.724714	0.103243
Dodecanoylcarnitine	IRAG2	0.880406	0.0205987
Dodecanoylcarnitine	AL035461	-0.392792	0.441113
Dodecanoylcarnitine	IGLV6-57	0.985611	0.000309086
Dodecanoylcarnitine	DOCK2	0.758971	0.0801412
Dodecanoylcarnitine	AL158066	-0.392792	0.441113
Dodecanoylcarnitine	ISY1-RAB43	0.654654	0.158302
Dodecanoylcarnitine	POU2AF1	0.828571	0.0583333
Dodecanoylcarnitine	IGLL1	0.880406	0.0205987
Dodecanoylcarnitine	AL592490	-0.392792	0.441113
Dodecanoylcarnitine	PCDHGB7	-0.657143	0.175
Dodecanoylcarnitine	AC027796	0.392792	0.441113
Dodecanoylcarnitine	MIR222HG	0.130931	0.804726
Dodecanoylcarnitine	HCG4	0.654654	0.158302
Dodecanoylcarnitine	AC010422	0.130931	0.804726
Dodecanoylcarnitine	SLC2A5	0.758971	0.0801412
Dodecanoylcarnitine	ALOX5AP	0.758971	0.0801412
Dodecanoylcarnitine	ITGA4	0.758971	0.0801412
Dodecanoylcarnitine	TRBC2	0.880406	0.0205987
Dodecanoylcarnitine	APBB1IP	0.880406	0.0205987
Dodecanoylcarnitine	PCDHGB1	0.657143	0.175
Dodecanoylcarnitine	FAM157B	-0.885714	0.0333333
Dodecanoylcarnitine	IGHV4-4	0.880406	0.0205987
Dodecanoylcarnitine	ZEB2	0.758971	0.0801412
Dodecanoylcarnitine	CDC42-AS1	0.657143	0.175
Dodecanoylcarnitine	RAB4B-EGLN2	-0.811679	0.0498576
Dodecanoylcarnitine	LBHD2	0.758971	0.0801412
Dodecanoylcarnitine	CD79A	0.828571	0.0583333
Dodecanoylcarnitine	SASH3	0.941124	0.00509754
Dodecanoylcarnitine	ARPP21	0.758971	0.0801412
Dodecanoylcarnitine	HLA-DRB5	0.941124	0.00509754
Dodecanoylcarnitine	SPN	0.753702	0.0835233
Dodecanoylcarnitine	IL7R	0.880406	0.0205987
Dodecanoylcarnitine	HLA-DRB1	0.880406	0.0205987
Dodecanoylcarnitine	PTPRC	0.942857	0.0166667
Dodecanoylcarnitine	AL355987	-0.942857	0.0166667
Dodecanoylcarnitine	SLC43A3	0.828571	0.0583333
Dodecanoylcarnitine	FLI1	0.880406	0.0205987
Dodecanoylcarnitine	EVI2B	0.758971	0.0801412
Dodecanoylcarnitine	FAM66D	-0.758971	0.0801412
Dodecanoylcarnitine	SCN3A	0.698253	0.122839
Dodecanoylcarnitine	ATP1A3	0.771429	0.102778
Dodecanoylcarnitine	IRF8	0.758971	0.0801412
Dodecanoylcarnitine	SCHIP1	-0.428571	0.419444
Dodecanoylcarnitine	RHOH	0.880406	0.0205987
Dodecanoylcarnitine	NOTCH2NLC	0.828571	0.0583333
Dodecanoylcarnitine	REM1	0.885714	0.0333333
Dodecanoylcarnitine	FCRLA	0.724714	0.103243
Dodecanoylcarnitine	CAPSL	1	0.00277778
Dodecanoylcarnitine	CD79B	1	0.00277778
Dodecanoylcarnitine	GFAP	0.941124	0.00509754
Dodecanoylcarnitine	ST6GAL1	0.542857	0.297222
Dodecanoylcarnitine	BMP7	0.885714	0.0333333
Vaccenyl carnitine	IGHM	0.771429	0.102778
Vaccenyl carnitine	IGLV8-61	0.927634	0.00766584
Vaccenyl carnitine	ALDH3A1	0.714286	0.136111
Vaccenyl carnitine	IGLC2	0.811679	0.0498576
Vaccenyl carnitine	IGLC3	0.880406	0.0205987
Vaccenyl carnitine	IFI16	0.724714	0.103243
Vaccenyl carnitine	TCL1A	0.880406	0.0205987
Vaccenyl carnitine	LSP1	0.753702	0.0835233
Vaccenyl carnitine	TMEM189-UBE2V1	-0.130931	0.804726
Vaccenyl carnitine	HLA-DRA	0.758971	0.0801412
Vaccenyl carnitine	PAX5	0.880406	0.0205987
Vaccenyl carnitine	AL713998	0.840668	0.0360576
Vaccenyl carnitine	IRAG2	0.758971	0.0801412
Vaccenyl carnitine	AL035461	-0.392792	0.441113
Vaccenyl carnitine	IGLV6-57	0.927634	0.00766584
Vaccenyl carnitine	DOCK2	0.698253	0.122839
Vaccenyl carnitine	AL158066	-0.392792	0.441113
Vaccenyl carnitine	ISY1-RAB43	0.654654	0.158302
Vaccenyl carnitine	POU2AF1	0.771429	0.102778
Vaccenyl carnitine	IGLL1	0.758971	0.0801412
Vaccenyl carnitine	AL592490	-0.392792	0.441113
Vaccenyl carnitine	PCDHGB7	-0.6	0.241667
Vaccenyl carnitine	AC027796	0.130931	0.804726
Vaccenyl carnitine	MIR222HG	0.392792	0.441113
Vaccenyl carnitine	HCG4	0.654654	0.158302
Vaccenyl carnitine	AC010422	0.392792	0.441113
Vaccenyl carnitine	SLC2A5	0.880406	0.0205987
Vaccenyl carnitine	ALOX5AP	0.880406	0.0205987
Vaccenyl carnitine	ITGA4	0.698253	0.122839
Vaccenyl carnitine	TRBC2	0.758971	0.0801412
Vaccenyl carnitine	APBB1IP	0.758971	0.0801412
Vaccenyl carnitine	PCDHGB1	0.771429	0.102778
Vaccenyl carnitine	FAM157B	-0.771429	0.102778
Vaccenyl carnitine	IGHV4-4	0.758971	0.0801412
Vaccenyl carnitine	ZEB2	0.698253	0.122839
Vaccenyl carnitine	CDC42-AS1	0.771429	0.102778
Vaccenyl carnitine	RAB4B-EGLN2	-0.811679	0.0498576
Vaccenyl carnitine	LBHD2	0.698253	0.122839
Vaccenyl carnitine	CD79A	0.771429	0.102778
Vaccenyl carnitine	SASH3	0.880406	0.0205987
Vaccenyl carnitine	ARPP21	0.880406	0.0205987
Vaccenyl carnitine	HLA-DRB5	0.880406	0.0205987
Vaccenyl carnitine	SPN	0.637748	0.173071
Vaccenyl carnitine	IL7R	0.758971	0.0801412
Vaccenyl carnitine	HLA-DRB1	0.758971	0.0801412
Vaccenyl carnitine	PTPRC	1	0.00277778
Vaccenyl carnitine	AL355987	-0.885714	0.0333333
Vaccenyl carnitine	SLC43A3	0.771429	0.102778
Vaccenyl carnitine	FLI1	0.941124	0.00509754
Vaccenyl carnitine	EVI2B	0.880406	0.0205987
Vaccenyl carnitine	FAM66D	-0.758971	0.0801412
Vaccenyl carnitine	SCN3A	0.758971	0.0801412
Vaccenyl carnitine	ATP1A3	0.828571	0.0583333
Vaccenyl carnitine	IRF8	0.698253	0.122839
Vaccenyl carnitine	SCHIP1	-0.542857	0.297222
Vaccenyl carnitine	RHOH	0.941124	0.00509754
Vaccenyl carnitine	NOTCH2NLC	0.942857	0.0166667
Vaccenyl carnitine	REM1	0.771429	0.102778
Vaccenyl carnitine	FCRLA	0.840668	0.0360576
Vaccenyl carnitine	CAPSL	0.942857	0.0166667
Vaccenyl carnitine	CD79B	0.942857	0.0166667
Vaccenyl carnitine	GFAP	0.880406	0.0205987
Vaccenyl carnitine	ST6GAL1	0.6	0.241667
Vaccenyl carnitine	BMP7	0.942857	0.0166667
PC(22:5(7Z,10Z,13Z,16Z,19Z)/18:0)	IGHM	-0.6	0.241667
PC(22:5(7Z,10Z,13Z,16Z,19Z)/18:0)	IGLV8-61	-0.811679	0.0498576
PC(22:5(7Z,10Z,13Z,16Z,19Z)/18:0)	ALDH3A1	-0.657143	0.175
PC(22:5(7Z,10Z,13Z,16Z,19Z)/18:0)	IGLC2	-0.753702	0.0835233
PC(22:5(7Z,10Z,13Z,16Z,19Z)/18:0)	IGLC3	-0.758971	0.0801412
PC(22:5(7Z,10Z,13Z,16Z,19Z)/18:0)	IFI16	-0.753702	0.0835233
PC(22:5(7Z,10Z,13Z,16Z,19Z)/18:0)	TCL1A	-0.758971	0.0801412
PC(22:5(7Z,10Z,13Z,16Z,19Z)/18:0)	LSP1	-0.724714	0.103243
PC(22:5(7Z,10Z,13Z,16Z,19Z)/18:0)	TMEM189-UBE2V1	0.130931	0.804726
PC(22:5(7Z,10Z,13Z,16Z,19Z)/18:0)	HLA-DRA	-0.698253	0.122839
PC(22:5(7Z,10Z,13Z,16Z,19Z)/18:0)	PAX5	-0.758971	0.0801412
PC(22:5(7Z,10Z,13Z,16Z,19Z)/18:0)	AL713998	-0.811679	0.0498576
PC(22:5(7Z,10Z,13Z,16Z,19Z)/18:0)	IRAG2	-0.698253	0.122839
PC(22:5(7Z,10Z,13Z,16Z,19Z)/18:0)	AL035461	0.654654	0.158302
PC(22:5(7Z,10Z,13Z,16Z,19Z)/18:0)	IGLV6-57	-0.811679	0.0498576
PC(22:5(7Z,10Z,13Z,16Z,19Z)/18:0)	DOCK2	-0.758971	0.0801412
PC(22:5(7Z,10Z,13Z,16Z,19Z)/18:0)	AL158066	0.654654	0.158302
PC(22:5(7Z,10Z,13Z,16Z,19Z)/18:0)	ISY1-RAB43	-0.392792	0.441113
PC(22:5(7Z,10Z,13Z,16Z,19Z)/18:0)	POU2AF1	-0.771429	0.102778
PC(22:5(7Z,10Z,13Z,16Z,19Z)/18:0)	IGLL1	-0.698253	0.122839
PC(22:5(7Z,10Z,13Z,16Z,19Z)/18:0)	AL592490	0.654654	0.158302
PC(22:5(7Z,10Z,13Z,16Z,19Z)/18:0)	PCDHGB7	0.6	0.241667
PC(22:5(7Z,10Z,13Z,16Z,19Z)/18:0)	AC027796	-0.130931	0.804726
PC(22:5(7Z,10Z,13Z,16Z,19Z)/18:0)	MIR222HG	-0.654654	0.158302
PC(22:5(7Z,10Z,13Z,16Z,19Z)/18:0)	HCG4	-0.392792	0.441113
PC(22:5(7Z,10Z,13Z,16Z,19Z)/18:0)	AC010422	-0.654654	0.158302
PC(22:5(7Z,10Z,13Z,16Z,19Z)/18:0)	SLC2A5	-0.941124	0.00509754
PC(22:5(7Z,10Z,13Z,16Z,19Z)/18:0)	ALOX5AP	-0.941124	0.00509754
PC(22:5(7Z,10Z,13Z,16Z,19Z)/18:0)	ITGA4	-0.758971	0.0801412
PC(22:5(7Z,10Z,13Z,16Z,19Z)/18:0)	TRBC2	-0.698253	0.122839
PC(22:5(7Z,10Z,13Z,16Z,19Z)/18:0)	APBB1IP	-0.698253	0.122839
PC(22:5(7Z,10Z,13Z,16Z,19Z)/18:0)	PCDHGB1	-0.942857	0.0166667
PC(22:5(7Z,10Z,13Z,16Z,19Z)/18:0)	FAM157B	0.6	0.241667
PC(22:5(7Z,10Z,13Z,16Z,19Z)/18:0)	IGHV4-4	-0.698253	0.122839
PC(22:5(7Z,10Z,13Z,16Z,19Z)/18:0)	ZEB2	-0.758971	0.0801412
PC(22:5(7Z,10Z,13Z,16Z,19Z)/18:0)	CDC42-AS1	-0.771429	0.102778
PC(22:5(7Z,10Z,13Z,16Z,19Z)/18:0)	RAB4B-EGLN2	0.840668	0.0360576
PC(22:5(7Z,10Z,13Z,16Z,19Z)/18:0)	LBHD2	-0.758971	0.0801412
PC(22:5(7Z,10Z,13Z,16Z,19Z)/18:0)	CD79A	-0.771429	0.102778
PC(22:5(7Z,10Z,13Z,16Z,19Z)/18:0)	SASH3	-0.758971	0.0801412
PC(22:5(7Z,10Z,13Z,16Z,19Z)/18:0)	ARPP21	-0.941124	0.00509754
PC(22:5(7Z,10Z,13Z,16Z,19Z)/18:0)	HLA-DRB5	-0.758971	0.0801412
PC(22:5(7Z,10Z,13Z,16Z,19Z)/18:0)	SPN	-0.666737	0.14809
PC(22:5(7Z,10Z,13Z,16Z,19Z)/18:0)	IL7R	-0.698253	0.122839
PC(22:5(7Z,10Z,13Z,16Z,19Z)/18:0)	HLA-DRB1	-0.698253	0.122839
PC(22:5(7Z,10Z,13Z,16Z,19Z)/18:0)	PTPRC	-0.885714	0.0333333
PC(22:5(7Z,10Z,13Z,16Z,19Z)/18:0)	AL355987	0.657143	0.175
PC(22:5(7Z,10Z,13Z,16Z,19Z)/18:0)	SLC43A3	-0.6	0.241667
PC(22:5(7Z,10Z,13Z,16Z,19Z)/18:0)	FLI1	-0.880406	0.0205987
PC(22:5(7Z,10Z,13Z,16Z,19Z)/18:0)	EVI2B	-0.941124	0.00509754
PC(22:5(7Z,10Z,13Z,16Z,19Z)/18:0)	FAM66D	0.698253	0.122839
PC(22:5(7Z,10Z,13Z,16Z,19Z)/18:0)	SCN3A	-0.880406	0.0205987
PC(22:5(7Z,10Z,13Z,16Z,19Z)/18:0)	ATP1A3	-0.885714	0.0333333
PC(22:5(7Z,10Z,13Z,16Z,19Z)/18:0)	IRF8	-0.758971	0.0801412
PC(22:5(7Z,10Z,13Z,16Z,19Z)/18:0)	SCHIP1	0.771429	0.102778
PC(22:5(7Z,10Z,13Z,16Z,19Z)/18:0)	RHOH	-0.880406	0.0205987
PC(22:5(7Z,10Z,13Z,16Z,19Z)/18:0)	NOTCH2NLC	-0.828571	0.0583333
PC(22:5(7Z,10Z,13Z,16Z,19Z)/18:0)	REM1	-0.6	0.241667
PC(22:5(7Z,10Z,13Z,16Z,19Z)/18:0)	FCRLA	-0.811679	0.0498576
PC(22:5(7Z,10Z,13Z,16Z,19Z)/18:0)	CAPSL	-0.771429	0.102778
PC(22:5(7Z,10Z,13Z,16Z,19Z)/18:0)	CD79B	-0.771429	0.102778
PC(22:5(7Z,10Z,13Z,16Z,19Z)/18:0)	GFAP	-0.758971	0.0801412
PC(22:5(7Z,10Z,13Z,16Z,19Z)/18:0)	ST6GAL1	-0.771429	0.102778
PC(22:5(7Z,10Z,13Z,16Z,19Z)/18:0)	BMP7	-0.771429	0.102778
PC(20:3(8Z,11Z,14Z)/20:1(11Z))	IGHM	-0.657143	0.175
PC(20:3(8Z,11Z,14Z)/20:1(11Z))	IGLV8-61	-0.753702	0.0835233
PC(20:3(8Z,11Z,14Z)/20:1(11Z))	ALDH3A1	-0.6	0.241667
PC(20:3(8Z,11Z,14Z)/20:1(11Z))	IGLC2	-0.811679	0.0498576
PC(20:3(8Z,11Z,14Z)/20:1(11Z))	IGLC3	-0.698253	0.122839
PC(20:3(8Z,11Z,14Z)/20:1(11Z))	IFI16	-0.811679	0.0498576
PC(20:3(8Z,11Z,14Z)/20:1(11Z))	TCL1A	-0.698253	0.122839
PC(20:3(8Z,11Z,14Z)/20:1(11Z))	LSP1	-0.666737	0.14809
PC(20:3(8Z,11Z,14Z)/20:1(11Z))	TMEM189-UBE2V1	0.130931	0.804726
PC(20:3(8Z,11Z,14Z)/20:1(11Z))	HLA-DRA	-0.758971	0.0801412
PC(20:3(8Z,11Z,14Z)/20:1(11Z))	PAX5	-0.698253	0.122839
PC(20:3(8Z,11Z,14Z)/20:1(11Z))	AL713998	-0.753702	0.0835233
PC(20:3(8Z,11Z,14Z)/20:1(11Z))	IRAG2	-0.758971	0.0801412
PC(20:3(8Z,11Z,14Z)/20:1(11Z))	AL035461	0.654654	0.158302
PC(20:3(8Z,11Z,14Z)/20:1(11Z))	IGLV6-57	-0.753702	0.0835233
PC(20:3(8Z,11Z,14Z)/20:1(11Z))	DOCK2	-0.880406	0.0205987
PC(20:3(8Z,11Z,14Z)/20:1(11Z))	AL158066	0.654654	0.158302
PC(20:3(8Z,11Z,14Z)/20:1(11Z))	ISY1-RAB43	-0.130931	0.804726
PC(20:3(8Z,11Z,14Z)/20:1(11Z))	POU2AF1	-0.714286	0.136111
PC(20:3(8Z,11Z,14Z)/20:1(11Z))	IGLL1	-0.758971	0.0801412
PC(20:3(8Z,11Z,14Z)/20:1(11Z))	AL592490	0.654654	0.158302
PC(20:3(8Z,11Z,14Z)/20:1(11Z))	PCDHGB7	0.714286	0.136111
PC(20:3(8Z,11Z,14Z)/20:1(11Z))	AC027796	-0.392792	0.441113
PC(20:3(8Z,11Z,14Z)/20:1(11Z))	MIR222HG	-0.654654	0.158302
PC(20:3(8Z,11Z,14Z)/20:1(11Z))	HCG4	-0.130931	0.804726
PC(20:3(8Z,11Z,14Z)/20:1(11Z))	AC010422	-0.654654	0.158302
PC(20:3(8Z,11Z,14Z)/20:1(11Z))	SLC2A5	-0.880406	0.0205987
PC(20:3(8Z,11Z,14Z)/20:1(11Z))	ALOX5AP	-0.880406	0.0205987
PC(20:3(8Z,11Z,14Z)/20:1(11Z))	ITGA4	-0.880406	0.0205987
PC(20:3(8Z,11Z,14Z)/20:1(11Z))	TRBC2	-0.758971	0.0801412
PC(20:3(8Z,11Z,14Z)/20:1(11Z))	APBB1IP	-0.758971	0.0801412
PC(20:3(8Z,11Z,14Z)/20:1(11Z))	PCDHGB1	-0.885714	0.0333333
PC(20:3(8Z,11Z,14Z)/20:1(11Z))	FAM157B	0.657143	0.175
PC(20:3(8Z,11Z,14Z)/20:1(11Z))	IGHV4-4	-0.758971	0.0801412
PC(20:3(8Z,11Z,14Z)/20:1(11Z))	ZEB2	-0.880406	0.0205987
PC(20:3(8Z,11Z,14Z)/20:1(11Z))	CDC42-AS1	-0.714286	0.136111
PC(20:3(8Z,11Z,14Z)/20:1(11Z))	RAB4B-EGLN2	0.927634	0.00766584
PC(20:3(8Z,11Z,14Z)/20:1(11Z))	LBHD2	-0.880406	0.0205987
PC(20:3(8Z,11Z,14Z)/20:1(11Z))	CD79A	-0.885714	0.0333333
PC(20:3(8Z,11Z,14Z)/20:1(11Z))	SASH3	-0.698253	0.122839
PC(20:3(8Z,11Z,14Z)/20:1(11Z))	ARPP21	-0.880406	0.0205987
PC(20:3(8Z,11Z,14Z)/20:1(11Z))	HLA-DRB5	-0.698253	0.122839
PC(20:3(8Z,11Z,14Z)/20:1(11Z))	SPN	-0.724714	0.103243
PC(20:3(8Z,11Z,14Z)/20:1(11Z))	IL7R	-0.758971	0.0801412
PC(20:3(8Z,11Z,14Z)/20:1(11Z))	HLA-DRB1	-0.758971	0.0801412
PC(20:3(8Z,11Z,14Z)/20:1(11Z))	PTPRC	-0.771429	0.102778
PC(20:3(8Z,11Z,14Z)/20:1(11Z))	AL355987	0.6	0.241667
PC(20:3(8Z,11Z,14Z)/20:1(11Z))	SLC43A3	-0.542857	0.297222
PC(20:3(8Z,11Z,14Z)/20:1(11Z))	FLI1	-0.758971	0.0801412
PC(20:3(8Z,11Z,14Z)/20:1(11Z))	EVI2B	-0.880406	0.0205987
PC(20:3(8Z,11Z,14Z)/20:1(11Z))	FAM66D	0.698253	0.122839
PC(20:3(8Z,11Z,14Z)/20:1(11Z))	SCN3A	-0.941124	0.00509754
PC(20:3(8Z,11Z,14Z)/20:1(11Z))	ATP1A3	-0.771429	0.102778
PC(20:3(8Z,11Z,14Z)/20:1(11Z))	IRF8	-0.880406	0.0205987
PC(20:3(8Z,11Z,14Z)/20:1(11Z))	SCHIP1	0.828571	0.0583333
PC(20:3(8Z,11Z,14Z)/20:1(11Z))	RHOH	-0.758971	0.0801412
PC(20:3(8Z,11Z,14Z)/20:1(11Z))	NOTCH2NLC	-0.657143	0.175
PC(20:3(8Z,11Z,14Z)/20:1(11Z))	REM1	-0.657143	0.175
PC(20:3(8Z,11Z,14Z)/20:1(11Z))	FCRLA	-0.753702	0.0835233
PC(20:3(8Z,11Z,14Z)/20:1(11Z))	CAPSL	-0.714286	0.136111
PC(20:3(8Z,11Z,14Z)/20:1(11Z))	CD79B	-0.714286	0.136111
PC(20:3(8Z,11Z,14Z)/20:1(11Z))	GFAP	-0.698253	0.122839
PC(20:3(8Z,11Z,14Z)/20:1(11Z))	ST6GAL1	-0.828571	0.0583333
PC(20:3(8Z,11Z,14Z)/20:1(11Z))	BMP7	-0.657143	0.175
N-Acetylglutamic acid	IGHM	0.885714	0.0333333
N-Acetylglutamic acid	IGLV8-61	0.811679	0.0498576
N-Acetylglutamic acid	ALDH3A1	0.942857	0.0166667
N-Acetylglutamic acid	IGLC2	0.753702	0.0835233
N-Acetylglutamic acid	IGLC3	0.941124	0.00509754
N-Acetylglutamic acid	IFI16	0.753702	0.0835233
N-Acetylglutamic acid	TCL1A	0.941124	0.00509754
N-Acetylglutamic acid	LSP1	0.898645	0.0148886
N-Acetylglutamic acid	TMEM189-UBE2V1	-0.654654	0.158302
N-Acetylglutamic acid	HLA-DRA	0.880406	0.0205987
N-Acetylglutamic acid	PAX5	0.941124	0.00509754
N-Acetylglutamic acid	AL713998	0.811679	0.0498576
N-Acetylglutamic acid	IRAG2	0.880406	0.0205987
N-Acetylglutamic acid	AL035461	-0.130931	0.804726
N-Acetylglutamic acid	IGLV6-57	0.811679	0.0498576
N-Acetylglutamic acid	DOCK2	0.758971	0.0801412
N-Acetylglutamic acid	AL158066	-0.130931	0.804726
N-Acetylglutamic acid	ISY1-RAB43	0.654654	0.158302
N-Acetylglutamic acid	POU2AF1	0.828571	0.0583333
N-Acetylglutamic acid	IGLL1	0.880406	0.0205987
N-Acetylglutamic acid	AL592490	-0.130931	0.804726
N-Acetylglutamic acid	PCDHGB7	-0.828571	0.0583333
N-Acetylglutamic acid	AC027796	0.392792	0.441113
N-Acetylglutamic acid	MIR222HG	0.130931	0.804726
N-Acetylglutamic acid	HCG4	0.654654	0.158302
N-Acetylglutamic acid	AC010422	0.130931	0.804726
N-Acetylglutamic acid	SLC2A5	0.758971	0.0801412
N-Acetylglutamic acid	ALOX5AP	0.758971	0.0801412
N-Acetylglutamic acid	ITGA4	0.758971	0.0801412
N-Acetylglutamic acid	TRBC2	0.880406	0.0205987
N-Acetylglutamic acid	APBB1IP	0.880406	0.0205987
N-Acetylglutamic acid	PCDHGB1	0.657143	0.175
N-Acetylglutamic acid	FAM157B	-0.885714	0.0333333
N-Acetylglutamic acid	IGHV4-4	0.880406	0.0205987
N-Acetylglutamic acid	ZEB2	0.758971	0.0801412
N-Acetylglutamic acid	CDC42-AS1	0.828571	0.0583333
N-Acetylglutamic acid	RAB4B-EGLN2	-0.637748	0.173071
N-Acetylglutamic acid	LBHD2	0.758971	0.0801412
N-Acetylglutamic acid	CD79A	0.657143	0.175
N-Acetylglutamic acid	SASH3	0.941124	0.00509754
N-Acetylglutamic acid	ARPP21	0.758971	0.0801412
N-Acetylglutamic acid	HLA-DRB5	0.941124	0.00509754
N-Acetylglutamic acid	SPN	0.840668	0.0360576
N-Acetylglutamic acid	IL7R	0.880406	0.0205987
N-Acetylglutamic acid	HLA-DRB1	0.880406	0.0205987
N-Acetylglutamic acid	PTPRC	0.771429	0.102778
N-Acetylglutamic acid	AL355987	-0.942857	0.0166667
N-Acetylglutamic acid	SLC43A3	1	0.00277778
N-Acetylglutamic acid	FLI1	0.880406	0.0205987
N-Acetylglutamic acid	EVI2B	0.758971	0.0801412
N-Acetylglutamic acid	FAM66D	-0.941124	0.00509754
N-Acetylglutamic acid	SCN3A	0.698253	0.122839
N-Acetylglutamic acid	ATP1A3	0.771429	0.102778
N-Acetylglutamic acid	IRF8	0.758971	0.0801412
N-Acetylglutamic acid	SCHIP1	-0.0285714	1
N-Acetylglutamic acid	RHOH	0.880406	0.0205987
N-Acetylglutamic acid	NOTCH2NLC	0.542857	0.297222
N-Acetylglutamic acid	REM1	0.885714	0.0333333
N-Acetylglutamic acid	FCRLA	0.811679	0.0498576
N-Acetylglutamic acid	CAPSL	0.828571	0.0583333
N-Acetylglutamic acid	CD79B	0.828571	0.0583333
N-Acetylglutamic acid	GFAP	0.941124	0.00509754
N-Acetylglutamic acid	ST6GAL1	0.714286	0.136111
N-Acetylglutamic acid	BMP7	0.885714	0.0333333
LysoPE(16:1(9Z)/0:0)	IGHM	0.714286	0.136111
LysoPE(16:1(9Z)/0:0)	IGLV8-61	0.724714	0.103243
LysoPE(16:1(9Z)/0:0)	ALDH3A1	0.771429	0.102778
LysoPE(16:1(9Z)/0:0)	IGLC2	0.840668	0.0360576
LysoPE(16:1(9Z)/0:0)	IGLC3	0.758971	0.0801412
LysoPE(16:1(9Z)/0:0)	IFI16	0.753702	0.0835233
LysoPE(16:1(9Z)/0:0)	TCL1A	0.758971	0.0801412
LysoPE(16:1(9Z)/0:0)	LSP1	0.811679	0.0498576
LysoPE(16:1(9Z)/0:0)	TMEM189-UBE2V1	-0.392792	0.441113
LysoPE(16:1(9Z)/0:0)	HLA-DRA	0.880406	0.0205987
LysoPE(16:1(9Z)/0:0)	PAX5	0.758971	0.0801412
LysoPE(16:1(9Z)/0:0)	AL713998	0.637748	0.173071
LysoPE(16:1(9Z)/0:0)	IRAG2	0.880406	0.0205987
LysoPE(16:1(9Z)/0:0)	AL035461	-0.654654	0.158302
LysoPE(16:1(9Z)/0:0)	IGLV6-57	0.724714	0.103243
LysoPE(16:1(9Z)/0:0)	DOCK2	0.941124	0.00509754
LysoPE(16:1(9Z)/0:0)	AL158066	-0.654654	0.158302
LysoPE(16:1(9Z)/0:0)	ISY1-RAB43	0.130931	0.804726
LysoPE(16:1(9Z)/0:0)	POU2AF1	0.828571	0.0583333
LysoPE(16:1(9Z)/0:0)	IGLL1	0.880406	0.0205987
LysoPE(16:1(9Z)/0:0)	AL592490	-0.654654	0.158302
LysoPE(16:1(9Z)/0:0)	PCDHGB7	-0.828571	0.0583333
LysoPE(16:1(9Z)/0:0)	AC027796	0.654654	0.158302
LysoPE(16:1(9Z)/0:0)	MIR222HG	0.392792	0.441113
LysoPE(16:1(9Z)/0:0)	HCG4	0.130931	0.804726
LysoPE(16:1(9Z)/0:0)	AC010422	0.392792	0.441113
LysoPE(16:1(9Z)/0:0)	SLC2A5	0.758971	0.0801412
LysoPE(16:1(9Z)/0:0)	ALOX5AP	0.758971	0.0801412
LysoPE(16:1(9Z)/0:0)	ITGA4	0.941124	0.00509754
LysoPE(16:1(9Z)/0:0)	TRBC2	0.880406	0.0205987
LysoPE(16:1(9Z)/0:0)	APBB1IP	0.880406	0.0205987
LysoPE(16:1(9Z)/0:0)	PCDHGB1	0.828571	0.0583333
LysoPE(16:1(9Z)/0:0)	FAM157B	-0.714286	0.136111
LysoPE(16:1(9Z)/0:0)	IGHV4-4	0.880406	0.0205987
LysoPE(16:1(9Z)/0:0)	ZEB2	0.941124	0.00509754
LysoPE(16:1(9Z)/0:0)	CDC42-AS1	0.657143	0.175
LysoPE(16:1(9Z)/0:0)	RAB4B-EGLN2	-0.811679	0.0498576
LysoPE(16:1(9Z)/0:0)	LBHD2	0.941124	0.00509754
LysoPE(16:1(9Z)/0:0)	CD79A	0.828571	0.0583333
LysoPE(16:1(9Z)/0:0)	SASH3	0.758971	0.0801412
LysoPE(16:1(9Z)/0:0)	ARPP21	0.758971	0.0801412
LysoPE(16:1(9Z)/0:0)	HLA-DRB5	0.758971	0.0801412
LysoPE(16:1(9Z)/0:0)	SPN	0.927634	0.00766584
LysoPE(16:1(9Z)/0:0)	IL7R	0.880406	0.0205987
LysoPE(16:1(9Z)/0:0)	HLA-DRB1	0.880406	0.0205987
LysoPE(16:1(9Z)/0:0)	PTPRC	0.6	0.241667
LysoPE(16:1(9Z)/0:0)	AL355987	-0.6	0.241667
LysoPE(16:1(9Z)/0:0)	SLC43A3	0.657143	0.175
LysoPE(16:1(9Z)/0:0)	FLI1	0.698253	0.122839
LysoPE(16:1(9Z)/0:0)	EVI2B	0.758971	0.0801412
LysoPE(16:1(9Z)/0:0)	FAM66D	-0.758971	0.0801412
LysoPE(16:1(9Z)/0:0)	SCN3A	0.880406	0.0205987
LysoPE(16:1(9Z)/0:0)	ATP1A3	0.771429	0.102778
LysoPE(16:1(9Z)/0:0)	IRF8	0.941124	0.00509754
LysoPE(16:1(9Z)/0:0)	SCHIP1	-0.542857	0.297222
LysoPE(16:1(9Z)/0:0)	RHOH	0.698253	0.122839
LysoPE(16:1(9Z)/0:0)	NOTCH2NLC	0.371429	0.497222
LysoPE(16:1(9Z)/0:0)	REM1	0.714286	0.136111
LysoPE(16:1(9Z)/0:0)	FCRLA	0.637748	0.173071
LysoPE(16:1(9Z)/0:0)	CAPSL	0.657143	0.175
LysoPE(16:1(9Z)/0:0)	CD79B	0.657143	0.175
LysoPE(16:1(9Z)/0:0)	GFAP	0.758971	0.0801412
LysoPE(16:1(9Z)/0:0)	ST6GAL1	0.885714	0.0333333
LysoPE(16:1(9Z)/0:0)	BMP7	0.542857	0.297222
PC(22:2(13Z,16Z)/14:1(9Z))	IGHM	-0.6	0.241667
PC(22:2(13Z,16Z)/14:1(9Z))	IGLV8-61	-0.637748	0.173071
PC(22:2(13Z,16Z)/14:1(9Z))	ALDH3A1	-0.828571	0.0583333
PC(22:2(13Z,16Z)/14:1(9Z))	IGLC2	-0.579771	0.227784
PC(22:2(13Z,16Z)/14:1(9Z))	IGLC3	-0.758971	0.0801412
PC(22:2(13Z,16Z)/14:1(9Z))	IFI16	-0.840668	0.0360576
PC(22:2(13Z,16Z)/14:1(9Z))	TCL1A	-0.758971	0.0801412
PC(22:2(13Z,16Z)/14:1(9Z))	LSP1	-0.811679	0.0498576
PC(22:2(13Z,16Z)/14:1(9Z))	TMEM189-UBE2V1	0.654654	0.158302
PC(22:2(13Z,16Z)/14:1(9Z))	HLA-DRA	-0.698253	0.122839
PC(22:2(13Z,16Z)/14:1(9Z))	PAX5	-0.758971	0.0801412
PC(22:2(13Z,16Z)/14:1(9Z))	AL713998	-0.898645	0.0148886
PC(22:2(13Z,16Z)/14:1(9Z))	IRAG2	-0.698253	0.122839
PC(22:2(13Z,16Z)/14:1(9Z))	AL035461	0.392792	0.441113
PC(22:2(13Z,16Z)/14:1(9Z))	IGLV6-57	-0.637748	0.173071
PC(22:2(13Z,16Z)/14:1(9Z))	DOCK2	-0.758971	0.0801412
PC(22:2(13Z,16Z)/14:1(9Z))	AL158066	0.392792	0.441113
PC(22:2(13Z,16Z)/14:1(9Z))	ISY1-RAB43	-0.392792	0.441113
PC(22:2(13Z,16Z)/14:1(9Z))	POU2AF1	-0.771429	0.102778
PC(22:2(13Z,16Z)/14:1(9Z))	IGLL1	-0.698253	0.122839
PC(22:2(13Z,16Z)/14:1(9Z))	AL592490	0.392792	0.441113
PC(22:2(13Z,16Z)/14:1(9Z))	PCDHGB7	0.771429	0.102778
PC(22:2(13Z,16Z)/14:1(9Z))	AC027796	-0.130931	0.804726
PC(22:2(13Z,16Z)/14:1(9Z))	MIR222HG	-0.654654	0.158302
PC(22:2(13Z,16Z)/14:1(9Z))	HCG4	-0.392792	0.441113
PC(22:2(13Z,16Z)/14:1(9Z))	AC010422	-0.654654	0.158302
PC(22:2(13Z,16Z)/14:1(9Z))	SLC2A5	-0.941124	0.00509754
PC(22:2(13Z,16Z)/14:1(9Z))	ALOX5AP	-0.941124	0.00509754
PC(22:2(13Z,16Z)/14:1(9Z))	ITGA4	-0.758971	0.0801412
PC(22:2(13Z,16Z)/14:1(9Z))	TRBC2	-0.698253	0.122839
PC(22:2(13Z,16Z)/14:1(9Z))	APBB1IP	-0.698253	0.122839
PC(22:2(13Z,16Z)/14:1(9Z))	PCDHGB1	-0.942857	0.0166667
PC(22:2(13Z,16Z)/14:1(9Z))	FAM157B	0.6	0.241667
PC(22:2(13Z,16Z)/14:1(9Z))	IGHV4-4	-0.698253	0.122839
PC(22:2(13Z,16Z)/14:1(9Z))	ZEB2	-0.758971	0.0801412
PC(22:2(13Z,16Z)/14:1(9Z))	CDC42-AS1	-0.942857	0.0166667
PC(22:2(13Z,16Z)/14:1(9Z))	RAB4B-EGLN2	0.666737	0.14809
PC(22:2(13Z,16Z)/14:1(9Z))	LBHD2	-0.758971	0.0801412
PC(22:2(13Z,16Z)/14:1(9Z))	CD79A	-0.6	0.241667
PC(22:2(13Z,16Z)/14:1(9Z))	SASH3	-0.758971	0.0801412
PC(22:2(13Z,16Z)/14:1(9Z))	ARPP21	-0.941124	0.00509754
PC(22:2(13Z,16Z)/14:1(9Z))	HLA-DRB5	-0.758971	0.0801412
PC(22:2(13Z,16Z)/14:1(9Z))	SPN	-0.753702	0.0835233
PC(22:2(13Z,16Z)/14:1(9Z))	IL7R	-0.698253	0.122839
PC(22:2(13Z,16Z)/14:1(9Z))	HLA-DRB1	-0.698253	0.122839
PC(22:2(13Z,16Z)/14:1(9Z))	PTPRC	-0.714286	0.136111
PC(22:2(13Z,16Z)/14:1(9Z))	AL355987	0.657143	0.175
PC(22:2(13Z,16Z)/14:1(9Z))	SLC43A3	-0.771429	0.102778
PC(22:2(13Z,16Z)/14:1(9Z))	FLI1	-0.880406	0.0205987
PC(22:2(13Z,16Z)/14:1(9Z))	EVI2B	-0.941124	0.00509754
PC(22:2(13Z,16Z)/14:1(9Z))	FAM66D	0.880406	0.0205987
PC(22:2(13Z,16Z)/14:1(9Z))	SCN3A	-0.880406	0.0205987
PC(22:2(13Z,16Z)/14:1(9Z))	ATP1A3	-0.885714	0.0333333
PC(22:2(13Z,16Z)/14:1(9Z))	IRF8	-0.758971	0.0801412
PC(22:2(13Z,16Z)/14:1(9Z))	SCHIP1	0.371429	0.497222
PC(22:2(13Z,16Z)/14:1(9Z))	RHOH	-0.880406	0.0205987
PC(22:2(13Z,16Z)/14:1(9Z))	NOTCH2NLC	-0.542857	0.297222
PC(22:2(13Z,16Z)/14:1(9Z))	REM1	-0.6	0.241667
PC(22:2(13Z,16Z)/14:1(9Z))	FCRLA	-0.898645	0.0148886
PC(22:2(13Z,16Z)/14:1(9Z))	CAPSL	-0.6	0.241667
PC(22:2(13Z,16Z)/14:1(9Z))	CD79B	-0.6	0.241667
PC(22:2(13Z,16Z)/14:1(9Z))	GFAP	-0.758971	0.0801412
PC(22:2(13Z,16Z)/14:1(9Z))	ST6GAL1	-0.942857	0.0166667
PC(22:2(13Z,16Z)/14:1(9Z))	BMP7	-0.771429	0.102778
PC(22:6(4Z,7Z,10Z,13Z,16Z,19Z)/16:0)	IGHM	-0.657143	0.175
PC(22:6(4Z,7Z,10Z,13Z,16Z,19Z)/16:0)	IGLV8-61	-0.753702	0.0835233
PC(22:6(4Z,7Z,10Z,13Z,16Z,19Z)/16:0)	ALDH3A1	-0.942857	0.0166667
PC(22:6(4Z,7Z,10Z,13Z,16Z,19Z)/16:0)	IGLC2	-0.637748	0.173071
PC(22:6(4Z,7Z,10Z,13Z,16Z,19Z)/16:0)	IGLC3	-0.880406	0.0205987
PC(22:6(4Z,7Z,10Z,13Z,16Z,19Z)/16:0)	IFI16	-0.724714	0.103243
PC(22:6(4Z,7Z,10Z,13Z,16Z,19Z)/16:0)	TCL1A	-0.880406	0.0205987
PC(22:6(4Z,7Z,10Z,13Z,16Z,19Z)/16:0)	LSP1	-0.927634	0.00766584
PC(22:6(4Z,7Z,10Z,13Z,16Z,19Z)/16:0)	TMEM189-UBE2V1	0.654654	0.158302
PC(22:6(4Z,7Z,10Z,13Z,16Z,19Z)/16:0)	HLA-DRA	-0.758971	0.0801412
PC(22:6(4Z,7Z,10Z,13Z,16Z,19Z)/16:0)	PAX5	-0.880406	0.0205987
PC(22:6(4Z,7Z,10Z,13Z,16Z,19Z)/16:0)	AL713998	-0.840668	0.0360576
PC(22:6(4Z,7Z,10Z,13Z,16Z,19Z)/16:0)	IRAG2	-0.758971	0.0801412
PC(22:6(4Z,7Z,10Z,13Z,16Z,19Z)/16:0)	AL035461	0.392792	0.441113
PC(22:6(4Z,7Z,10Z,13Z,16Z,19Z)/16:0)	IGLV6-57	-0.753702	0.0835233
PC(22:6(4Z,7Z,10Z,13Z,16Z,19Z)/16:0)	DOCK2	-0.698253	0.122839
PC(22:6(4Z,7Z,10Z,13Z,16Z,19Z)/16:0)	AL158066	0.392792	0.441113
PC(22:6(4Z,7Z,10Z,13Z,16Z,19Z)/16:0)	ISY1-RAB43	-0.654654	0.158302
PC(22:6(4Z,7Z,10Z,13Z,16Z,19Z)/16:0)	POU2AF1	-0.885714	0.0333333
PC(22:6(4Z,7Z,10Z,13Z,16Z,19Z)/16:0)	IGLL1	-0.758971	0.0801412
PC(22:6(4Z,7Z,10Z,13Z,16Z,19Z)/16:0)	AL592490	0.392792	0.441113
PC(22:6(4Z,7Z,10Z,13Z,16Z,19Z)/16:0)	PCDHGB7	0.714286	0.136111
PC(22:6(4Z,7Z,10Z,13Z,16Z,19Z)/16:0)	AC027796	-0.130931	0.804726
PC(22:6(4Z,7Z,10Z,13Z,16Z,19Z)/16:0)	MIR222HG	-0.392792	0.441113
PC(22:6(4Z,7Z,10Z,13Z,16Z,19Z)/16:0)	HCG4	-0.654654	0.158302
PC(22:6(4Z,7Z,10Z,13Z,16Z,19Z)/16:0)	AC010422	-0.392792	0.441113
PC(22:6(4Z,7Z,10Z,13Z,16Z,19Z)/16:0)	SLC2A5	-0.880406	0.0205987
PC(22:6(4Z,7Z,10Z,13Z,16Z,19Z)/16:0)	ALOX5AP	-0.880406	0.0205987
PC(22:6(4Z,7Z,10Z,13Z,16Z,19Z)/16:0)	ITGA4	-0.698253	0.122839
PC(22:6(4Z,7Z,10Z,13Z,16Z,19Z)/16:0)	TRBC2	-0.758971	0.0801412
PC(22:6(4Z,7Z,10Z,13Z,16Z,19Z)/16:0)	APBB1IP	-0.758971	0.0801412
PC(22:6(4Z,7Z,10Z,13Z,16Z,19Z)/16:0)	PCDHGB1	-0.885714	0.0333333
PC(22:6(4Z,7Z,10Z,13Z,16Z,19Z)/16:0)	FAM157B	0.657143	0.175
PC(22:6(4Z,7Z,10Z,13Z,16Z,19Z)/16:0)	IGHV4-4	-0.758971	0.0801412
PC(22:6(4Z,7Z,10Z,13Z,16Z,19Z)/16:0)	ZEB2	-0.698253	0.122839
PC(22:6(4Z,7Z,10Z,13Z,16Z,19Z)/16:0)	CDC42-AS1	-0.885714	0.0333333
PC(22:6(4Z,7Z,10Z,13Z,16Z,19Z)/16:0)	RAB4B-EGLN2	0.579771	0.227784
PC(22:6(4Z,7Z,10Z,13Z,16Z,19Z)/16:0)	LBHD2	-0.698253	0.122839
PC(22:6(4Z,7Z,10Z,13Z,16Z,19Z)/16:0)	CD79A	-0.542857	0.297222
PC(22:6(4Z,7Z,10Z,13Z,16Z,19Z)/16:0)	SASH3	-0.880406	0.0205987
PC(22:6(4Z,7Z,10Z,13Z,16Z,19Z)/16:0)	ARPP21	-0.880406	0.0205987
PC(22:6(4Z,7Z,10Z,13Z,16Z,19Z)/16:0)	HLA-DRB5	-0.880406	0.0205987
PC(22:6(4Z,7Z,10Z,13Z,16Z,19Z)/16:0)	SPN	-0.811679	0.0498576
PC(22:6(4Z,7Z,10Z,13Z,16Z,19Z)/16:0)	IL7R	-0.758971	0.0801412
PC(22:6(4Z,7Z,10Z,13Z,16Z,19Z)/16:0)	HLA-DRB1	-0.758971	0.0801412
PC(22:6(4Z,7Z,10Z,13Z,16Z,19Z)/16:0)	PTPRC	-0.771429	0.102778
PC(22:6(4Z,7Z,10Z,13Z,16Z,19Z)/16:0)	AL355987	0.771429	0.102778
PC(22:6(4Z,7Z,10Z,13Z,16Z,19Z)/16:0)	SLC43A3	-0.885714	0.0333333
PC(22:6(4Z,7Z,10Z,13Z,16Z,19Z)/16:0)	FLI1	-0.941124	0.00509754
PC(22:6(4Z,7Z,10Z,13Z,16Z,19Z)/16:0)	EVI2B	-0.880406	0.0205987
PC(22:6(4Z,7Z,10Z,13Z,16Z,19Z)/16:0)	FAM66D	0.880406	0.0205987
PC(22:6(4Z,7Z,10Z,13Z,16Z,19Z)/16:0)	SCN3A	-0.758971	0.0801412
PC(22:6(4Z,7Z,10Z,13Z,16Z,19Z)/16:0)	ATP1A3	-0.942857	0.0166667
PC(22:6(4Z,7Z,10Z,13Z,16Z,19Z)/16:0)	IRF8	-0.698253	0.122839
PC(22:6(4Z,7Z,10Z,13Z,16Z,19Z)/16:0)	SCHIP1	0.2	0.713889
PC(22:6(4Z,7Z,10Z,13Z,16Z,19Z)/16:0)	RHOH	-0.941124	0.00509754
PC(22:6(4Z,7Z,10Z,13Z,16Z,19Z)/16:0)	NOTCH2NLC	-0.6	0.241667
PC(22:6(4Z,7Z,10Z,13Z,16Z,19Z)/16:0)	REM1	-0.657143	0.175
PC(22:6(4Z,7Z,10Z,13Z,16Z,19Z)/16:0)	FCRLA	-0.840668	0.0360576
PC(22:6(4Z,7Z,10Z,13Z,16Z,19Z)/16:0)	CAPSL	-0.714286	0.136111
PC(22:6(4Z,7Z,10Z,13Z,16Z,19Z)/16:0)	CD79B	-0.714286	0.136111
PC(22:6(4Z,7Z,10Z,13Z,16Z,19Z)/16:0)	GFAP	-0.880406	0.0205987
PC(22:6(4Z,7Z,10Z,13Z,16Z,19Z)/16:0)	ST6GAL1	-0.828571	0.0583333
PC(22:6(4Z,7Z,10Z,13Z,16Z,19Z)/16:0)	BMP7	-0.828571	0.0583333
PC(22:2(13Z,16Z)/15:0)	IGHM	-0.6	0.241667
PC(22:2(13Z,16Z)/15:0)	IGLV8-61	-0.637748	0.173071
PC(22:2(13Z,16Z)/15:0)	ALDH3A1	-0.828571	0.0583333
PC(22:2(13Z,16Z)/15:0)	IGLC2	-0.579771	0.227784
PC(22:2(13Z,16Z)/15:0)	IGLC3	-0.758971	0.0801412
PC(22:2(13Z,16Z)/15:0)	IFI16	-0.840668	0.0360576
PC(22:2(13Z,16Z)/15:0)	TCL1A	-0.758971	0.0801412
PC(22:2(13Z,16Z)/15:0)	LSP1	-0.811679	0.0498576
PC(22:2(13Z,16Z)/15:0)	TMEM189-UBE2V1	0.654654	0.158302
PC(22:2(13Z,16Z)/15:0)	HLA-DRA	-0.698253	0.122839
PC(22:2(13Z,16Z)/15:0)	PAX5	-0.758971	0.0801412
PC(22:2(13Z,16Z)/15:0)	AL713998	-0.898645	0.0148886
PC(22:2(13Z,16Z)/15:0)	IRAG2	-0.698253	0.122839
PC(22:2(13Z,16Z)/15:0)	AL035461	0.392792	0.441113
PC(22:2(13Z,16Z)/15:0)	IGLV6-57	-0.637748	0.173071
PC(22:2(13Z,16Z)/15:0)	DOCK2	-0.758971	0.0801412
PC(22:2(13Z,16Z)/15:0)	AL158066	0.392792	0.441113
PC(22:2(13Z,16Z)/15:0)	ISY1-RAB43	-0.392792	0.441113
PC(22:2(13Z,16Z)/15:0)	POU2AF1	-0.771429	0.102778
PC(22:2(13Z,16Z)/15:0)	IGLL1	-0.698253	0.122839
PC(22:2(13Z,16Z)/15:0)	AL592490	0.392792	0.441113
PC(22:2(13Z,16Z)/15:0)	PCDHGB7	0.771429	0.102778
PC(22:2(13Z,16Z)/15:0)	AC027796	-0.130931	0.804726
PC(22:2(13Z,16Z)/15:0)	MIR222HG	-0.654654	0.158302
PC(22:2(13Z,16Z)/15:0)	HCG4	-0.392792	0.441113
PC(22:2(13Z,16Z)/15:0)	AC010422	-0.654654	0.158302
PC(22:2(13Z,16Z)/15:0)	SLC2A5	-0.941124	0.00509754
PC(22:2(13Z,16Z)/15:0)	ALOX5AP	-0.941124	0.00509754
PC(22:2(13Z,16Z)/15:0)	ITGA4	-0.758971	0.0801412
PC(22:2(13Z,16Z)/15:0)	TRBC2	-0.698253	0.122839
PC(22:2(13Z,16Z)/15:0)	APBB1IP	-0.698253	0.122839
PC(22:2(13Z,16Z)/15:0)	PCDHGB1	-0.942857	0.0166667
PC(22:2(13Z,16Z)/15:0)	FAM157B	0.6	0.241667
PC(22:2(13Z,16Z)/15:0)	IGHV4-4	-0.698253	0.122839
PC(22:2(13Z,16Z)/15:0)	ZEB2	-0.758971	0.0801412
PC(22:2(13Z,16Z)/15:0)	CDC42-AS1	-0.942857	0.0166667
PC(22:2(13Z,16Z)/15:0)	RAB4B-EGLN2	0.666737	0.14809
PC(22:2(13Z,16Z)/15:0)	LBHD2	-0.758971	0.0801412
PC(22:2(13Z,16Z)/15:0)	CD79A	-0.6	0.241667
PC(22:2(13Z,16Z)/15:0)	SASH3	-0.758971	0.0801412
PC(22:2(13Z,16Z)/15:0)	ARPP21	-0.941124	0.00509754
PC(22:2(13Z,16Z)/15:0)	HLA-DRB5	-0.758971	0.0801412
PC(22:2(13Z,16Z)/15:0)	SPN	-0.753702	0.0835233
PC(22:2(13Z,16Z)/15:0)	IL7R	-0.698253	0.122839
PC(22:2(13Z,16Z)/15:0)	HLA-DRB1	-0.698253	0.122839
PC(22:2(13Z,16Z)/15:0)	PTPRC	-0.714286	0.136111
PC(22:2(13Z,16Z)/15:0)	AL355987	0.657143	0.175
PC(22:2(13Z,16Z)/15:0)	SLC43A3	-0.771429	0.102778
PC(22:2(13Z,16Z)/15:0)	FLI1	-0.880406	0.0205987
PC(22:2(13Z,16Z)/15:0)	EVI2B	-0.941124	0.00509754
PC(22:2(13Z,16Z)/15:0)	FAM66D	0.880406	0.0205987
PC(22:2(13Z,16Z)/15:0)	SCN3A	-0.880406	0.0205987
PC(22:2(13Z,16Z)/15:0)	ATP1A3	-0.885714	0.0333333
PC(22:2(13Z,16Z)/15:0)	IRF8	-0.758971	0.0801412
PC(22:2(13Z,16Z)/15:0)	SCHIP1	0.371429	0.497222
PC(22:2(13Z,16Z)/15:0)	RHOH	-0.880406	0.0205987
PC(22:2(13Z,16Z)/15:0)	NOTCH2NLC	-0.542857	0.297222
PC(22:2(13Z,16Z)/15:0)	REM1	-0.6	0.241667
PC(22:2(13Z,16Z)/15:0)	FCRLA	-0.898645	0.0148886
PC(22:2(13Z,16Z)/15:0)	CAPSL	-0.6	0.241667
PC(22:2(13Z,16Z)/15:0)	CD79B	-0.6	0.241667
PC(22:2(13Z,16Z)/15:0)	GFAP	-0.758971	0.0801412
PC(22:2(13Z,16Z)/15:0)	ST6GAL1	-0.942857	0.0166667
PC(22:2(13Z,16Z)/15:0)	BMP7	-0.771429	0.102778
PC(P-18:1(11Z)/22:6(4Z,7Z,10Z,13Z,16Z,19Z))	IGHM	-0.942857	0.0166667
PC(P-18:1(11Z)/22:6(4Z,7Z,10Z,13Z,16Z,19Z))	IGLV8-61	-0.927634	0.00766584
PC(P-18:1(11Z)/22:6(4Z,7Z,10Z,13Z,16Z,19Z))	ALDH3A1	-0.714286	0.136111
PC(P-18:1(11Z)/22:6(4Z,7Z,10Z,13Z,16Z,19Z))	IGLC2	-0.985611	0.000309086
PC(P-18:1(11Z)/22:6(4Z,7Z,10Z,13Z,16Z,19Z))	IGLC3	-0.880406	0.0205987
PC(P-18:1(11Z)/22:6(4Z,7Z,10Z,13Z,16Z,19Z))	IFI16	-0.724714	0.103243
PC(P-18:1(11Z)/22:6(4Z,7Z,10Z,13Z,16Z,19Z))	TCL1A	-0.880406	0.0205987
PC(P-18:1(11Z)/22:6(4Z,7Z,10Z,13Z,16Z,19Z))	LSP1	-0.753702	0.0835233
PC(P-18:1(11Z)/22:6(4Z,7Z,10Z,13Z,16Z,19Z))	TMEM189-UBE2V1	0.130931	0.804726
PC(P-18:1(11Z)/22:6(4Z,7Z,10Z,13Z,16Z,19Z))	HLA-DRA	-0.941124	0.00509754
PC(P-18:1(11Z)/22:6(4Z,7Z,10Z,13Z,16Z,19Z))	PAX5	-0.880406	0.0205987
PC(P-18:1(11Z)/22:6(4Z,7Z,10Z,13Z,16Z,19Z))	AL713998	-0.666737	0.14809
PC(P-18:1(11Z)/22:6(4Z,7Z,10Z,13Z,16Z,19Z))	IRAG2	-0.941124	0.00509754
PC(P-18:1(11Z)/22:6(4Z,7Z,10Z,13Z,16Z,19Z))	AL035461	0.392792	0.441113
PC(P-18:1(11Z)/22:6(4Z,7Z,10Z,13Z,16Z,19Z))	IGLV6-57	-0.927634	0.00766584
PC(P-18:1(11Z)/22:6(4Z,7Z,10Z,13Z,16Z,19Z))	DOCK2	-0.880406	0.0205987
PC(P-18:1(11Z)/22:6(4Z,7Z,10Z,13Z,16Z,19Z))	AL158066	0.392792	0.441113
PC(P-18:1(11Z)/22:6(4Z,7Z,10Z,13Z,16Z,19Z))	ISY1-RAB43	-0.392792	0.441113
PC(P-18:1(11Z)/22:6(4Z,7Z,10Z,13Z,16Z,19Z))	POU2AF1	-0.771429	0.102778
PC(P-18:1(11Z)/22:6(4Z,7Z,10Z,13Z,16Z,19Z))	IGLL1	-0.941124	0.00509754
PC(P-18:1(11Z)/22:6(4Z,7Z,10Z,13Z,16Z,19Z))	AL592490	0.392792	0.441113
PC(P-18:1(11Z)/22:6(4Z,7Z,10Z,13Z,16Z,19Z))	PCDHGB7	0.771429	0.102778
PC(P-18:1(11Z)/22:6(4Z,7Z,10Z,13Z,16Z,19Z))	AC027796	-0.654654	0.158302
PC(P-18:1(11Z)/22:6(4Z,7Z,10Z,13Z,16Z,19Z))	MIR222HG	-0.130931	0.804726
PC(P-18:1(11Z)/22:6(4Z,7Z,10Z,13Z,16Z,19Z))	HCG4	-0.392792	0.441113
PC(P-18:1(11Z)/22:6(4Z,7Z,10Z,13Z,16Z,19Z))	AC010422	-0.130931	0.804726
PC(P-18:1(11Z)/22:6(4Z,7Z,10Z,13Z,16Z,19Z))	SLC2A5	-0.698253	0.122839
PC(P-18:1(11Z)/22:6(4Z,7Z,10Z,13Z,16Z,19Z))	ALOX5AP	-0.698253	0.122839
PC(P-18:1(11Z)/22:6(4Z,7Z,10Z,13Z,16Z,19Z))	ITGA4	-0.880406	0.0205987
PC(P-18:1(11Z)/22:6(4Z,7Z,10Z,13Z,16Z,19Z))	TRBC2	-0.941124	0.00509754
PC(P-18:1(11Z)/22:6(4Z,7Z,10Z,13Z,16Z,19Z))	APBB1IP	-0.941124	0.00509754
PC(P-18:1(11Z)/22:6(4Z,7Z,10Z,13Z,16Z,19Z))	PCDHGB1	-0.6	0.241667
PC(P-18:1(11Z)/22:6(4Z,7Z,10Z,13Z,16Z,19Z))	FAM157B	0.942857	0.0166667
PC(P-18:1(11Z)/22:6(4Z,7Z,10Z,13Z,16Z,19Z))	IGHV4-4	-0.941124	0.00509754
PC(P-18:1(11Z)/22:6(4Z,7Z,10Z,13Z,16Z,19Z))	ZEB2	-0.880406	0.0205987
PC(P-18:1(11Z)/22:6(4Z,7Z,10Z,13Z,16Z,19Z))	CDC42-AS1	-0.6	0.241667
PC(P-18:1(11Z)/22:6(4Z,7Z,10Z,13Z,16Z,19Z))	RAB4B-EGLN2	0.898645	0.0148886
PC(P-18:1(11Z)/22:6(4Z,7Z,10Z,13Z,16Z,19Z))	LBHD2	-0.880406	0.0205987
PC(P-18:1(11Z)/22:6(4Z,7Z,10Z,13Z,16Z,19Z))	CD79A	-0.942857	0.0166667
PC(P-18:1(11Z)/22:6(4Z,7Z,10Z,13Z,16Z,19Z))	SASH3	-0.880406	0.0205987
PC(P-18:1(11Z)/22:6(4Z,7Z,10Z,13Z,16Z,19Z))	ARPP21	-0.698253	0.122839
PC(P-18:1(11Z)/22:6(4Z,7Z,10Z,13Z,16Z,19Z))	HLA-DRB5	-0.880406	0.0205987
PC(P-18:1(11Z)/22:6(4Z,7Z,10Z,13Z,16Z,19Z))	SPN	-0.811679	0.0498576
PC(P-18:1(11Z)/22:6(4Z,7Z,10Z,13Z,16Z,19Z))	IL7R	-0.941124	0.00509754
PC(P-18:1(11Z)/22:6(4Z,7Z,10Z,13Z,16Z,19Z))	HLA-DRB1	-0.941124	0.00509754
PC(P-18:1(11Z)/22:6(4Z,7Z,10Z,13Z,16Z,19Z))	PTPRC	-0.828571	0.0583333
PC(P-18:1(11Z)/22:6(4Z,7Z,10Z,13Z,16Z,19Z))	AL355987	0.885714	0.0333333
PC(P-18:1(11Z)/22:6(4Z,7Z,10Z,13Z,16Z,19Z))	SLC43A3	-0.771429	0.102778
PC(P-18:1(11Z)/22:6(4Z,7Z,10Z,13Z,16Z,19Z))	FLI1	-0.758971	0.0801412
PC(P-18:1(11Z)/22:6(4Z,7Z,10Z,13Z,16Z,19Z))	EVI2B	-0.698253	0.122839
PC(P-18:1(11Z)/22:6(4Z,7Z,10Z,13Z,16Z,19Z))	FAM66D	0.758971	0.0801412
PC(P-18:1(11Z)/22:6(4Z,7Z,10Z,13Z,16Z,19Z))	SCN3A	-0.758971	0.0801412
PC(P-18:1(11Z)/22:6(4Z,7Z,10Z,13Z,16Z,19Z))	ATP1A3	-0.657143	0.175
PC(P-18:1(11Z)/22:6(4Z,7Z,10Z,13Z,16Z,19Z))	IRF8	-0.880406	0.0205987
PC(P-18:1(11Z)/22:6(4Z,7Z,10Z,13Z,16Z,19Z))	SCHIP1	0.485714	0.355556
PC(P-18:1(11Z)/22:6(4Z,7Z,10Z,13Z,16Z,19Z))	RHOH	-0.758971	0.0801412
PC(P-18:1(11Z)/22:6(4Z,7Z,10Z,13Z,16Z,19Z))	NOTCH2NLC	-0.657143	0.175
PC(P-18:1(11Z)/22:6(4Z,7Z,10Z,13Z,16Z,19Z))	REM1	-0.942857	0.0166667
PC(P-18:1(11Z)/22:6(4Z,7Z,10Z,13Z,16Z,19Z))	FCRLA	-0.666737	0.14809
PC(P-18:1(11Z)/22:6(4Z,7Z,10Z,13Z,16Z,19Z))	CAPSL	-0.942857	0.0166667
PC(P-18:1(11Z)/22:6(4Z,7Z,10Z,13Z,16Z,19Z))	CD79B	-0.942857	0.0166667
PC(P-18:1(11Z)/22:6(4Z,7Z,10Z,13Z,16Z,19Z))	GFAP	-0.880406	0.0205987
PC(P-18:1(11Z)/22:6(4Z,7Z,10Z,13Z,16Z,19Z))	ST6GAL1	-0.6	0.241667
PC(P-18:1(11Z)/22:6(4Z,7Z,10Z,13Z,16Z,19Z))	BMP7	-0.771429	0.102778
PC(22:5(4Z,7Z,10Z,13Z,16Z)/16:0)	IGHM	-0.771429	0.102778
PC(22:5(4Z,7Z,10Z,13Z,16Z)/16:0)	IGLV8-61	-0.811679	0.0498576
PC(22:5(4Z,7Z,10Z,13Z,16Z)/16:0)	ALDH3A1	-1	0.00277778
PC(22:5(4Z,7Z,10Z,13Z,16Z)/16:0)	IGLC2	-0.753702	0.0835233
PC(22:5(4Z,7Z,10Z,13Z,16Z)/16:0)	IGLC3	-0.941124	0.00509754
PC(22:5(4Z,7Z,10Z,13Z,16Z)/16:0)	IFI16	-0.666737	0.14809
PC(22:5(4Z,7Z,10Z,13Z,16Z)/16:0)	TCL1A	-0.941124	0.00509754
PC(22:5(4Z,7Z,10Z,13Z,16Z)/16:0)	LSP1	-0.985611	0.000309086
PC(22:5(4Z,7Z,10Z,13Z,16Z)/16:0)	TMEM189-UBE2V1	0.654654	0.158302
PC(22:5(4Z,7Z,10Z,13Z,16Z)/16:0)	HLA-DRA	-0.880406	0.0205987
PC(22:5(4Z,7Z,10Z,13Z,16Z)/16:0)	PAX5	-0.941124	0.00509754
PC(22:5(4Z,7Z,10Z,13Z,16Z)/16:0)	AL713998	-0.724714	0.103243
PC(22:5(4Z,7Z,10Z,13Z,16Z)/16:0)	IRAG2	-0.880406	0.0205987
PC(22:5(4Z,7Z,10Z,13Z,16Z)/16:0)	AL035461	0.392792	0.441113
PC(22:5(4Z,7Z,10Z,13Z,16Z)/16:0)	IGLV6-57	-0.811679	0.0498576
PC(22:5(4Z,7Z,10Z,13Z,16Z)/16:0)	DOCK2	-0.758971	0.0801412
PC(22:5(4Z,7Z,10Z,13Z,16Z)/16:0)	AL158066	0.392792	0.441113
PC(22:5(4Z,7Z,10Z,13Z,16Z)/16:0)	ISY1-RAB43	-0.654654	0.158302
PC(22:5(4Z,7Z,10Z,13Z,16Z)/16:0)	POU2AF1	-0.942857	0.0166667
PC(22:5(4Z,7Z,10Z,13Z,16Z)/16:0)	IGLL1	-0.880406	0.0205987
PC(22:5(4Z,7Z,10Z,13Z,16Z)/16:0)	AL592490	0.392792	0.441113
PC(22:5(4Z,7Z,10Z,13Z,16Z)/16:0)	PCDHGB7	0.771429	0.102778
PC(22:5(4Z,7Z,10Z,13Z,16Z)/16:0)	AC027796	-0.392792	0.441113
PC(22:5(4Z,7Z,10Z,13Z,16Z)/16:0)	MIR222HG	-0.130931	0.804726
PC(22:5(4Z,7Z,10Z,13Z,16Z)/16:0)	HCG4	-0.654654	0.158302
PC(22:5(4Z,7Z,10Z,13Z,16Z)/16:0)	AC010422	-0.130931	0.804726
PC(22:5(4Z,7Z,10Z,13Z,16Z)/16:0)	SLC2A5	-0.758971	0.0801412
PC(22:5(4Z,7Z,10Z,13Z,16Z)/16:0)	ALOX5AP	-0.758971	0.0801412
PC(22:5(4Z,7Z,10Z,13Z,16Z)/16:0)	ITGA4	-0.758971	0.0801412
PC(22:5(4Z,7Z,10Z,13Z,16Z)/16:0)	TRBC2	-0.880406	0.0205987
PC(22:5(4Z,7Z,10Z,13Z,16Z)/16:0)	APBB1IP	-0.880406	0.0205987
PC(22:5(4Z,7Z,10Z,13Z,16Z)/16:0)	PCDHGB1	-0.771429	0.102778
PC(22:5(4Z,7Z,10Z,13Z,16Z)/16:0)	FAM157B	0.771429	0.102778
PC(22:5(4Z,7Z,10Z,13Z,16Z)/16:0)	IGHV4-4	-0.880406	0.0205987
PC(22:5(4Z,7Z,10Z,13Z,16Z)/16:0)	ZEB2	-0.758971	0.0801412
PC(22:5(4Z,7Z,10Z,13Z,16Z)/16:0)	CDC42-AS1	-0.771429	0.102778
PC(22:5(4Z,7Z,10Z,13Z,16Z)/16:0)	RAB4B-EGLN2	0.579771	0.227784
PC(22:5(4Z,7Z,10Z,13Z,16Z)/16:0)	LBHD2	-0.758971	0.0801412
PC(22:5(4Z,7Z,10Z,13Z,16Z)/16:0)	CD79A	-0.6	0.241667
PC(22:5(4Z,7Z,10Z,13Z,16Z)/16:0)	SASH3	-0.941124	0.00509754
PC(22:5(4Z,7Z,10Z,13Z,16Z)/16:0)	ARPP21	-0.758971	0.0801412
PC(22:5(4Z,7Z,10Z,13Z,16Z)/16:0)	HLA-DRB5	-0.941124	0.00509754
PC(22:5(4Z,7Z,10Z,13Z,16Z)/16:0)	SPN	-0.927634	0.00766584
PC(22:5(4Z,7Z,10Z,13Z,16Z)/16:0)	IL7R	-0.880406	0.0205987
PC(22:5(4Z,7Z,10Z,13Z,16Z)/16:0)	HLA-DRB1	-0.880406	0.0205987
PC(22:5(4Z,7Z,10Z,13Z,16Z)/16:0)	PTPRC	-0.714286	0.136111
PC(22:5(4Z,7Z,10Z,13Z,16Z)/16:0)	AL355987	0.828571	0.0583333
PC(22:5(4Z,7Z,10Z,13Z,16Z)/16:0)	SLC43A3	-0.942857	0.0166667
PC(22:5(4Z,7Z,10Z,13Z,16Z)/16:0)	FLI1	-0.880406	0.0205987
PC(22:5(4Z,7Z,10Z,13Z,16Z)/16:0)	EVI2B	-0.758971	0.0801412
PC(22:5(4Z,7Z,10Z,13Z,16Z)/16:0)	FAM66D	0.880406	0.0205987
PC(22:5(4Z,7Z,10Z,13Z,16Z)/16:0)	SCN3A	-0.698253	0.122839
PC(22:5(4Z,7Z,10Z,13Z,16Z)/16:0)	ATP1A3	-0.885714	0.0333333
PC(22:5(4Z,7Z,10Z,13Z,16Z)/16:0)	IRF8	-0.758971	0.0801412
PC(22:5(4Z,7Z,10Z,13Z,16Z)/16:0)	SCHIP1	0.0857143	0.919444
PC(22:5(4Z,7Z,10Z,13Z,16Z)/16:0)	RHOH	-0.880406	0.0205987
PC(22:5(4Z,7Z,10Z,13Z,16Z)/16:0)	NOTCH2NLC	-0.485714	0.355556
PC(22:5(4Z,7Z,10Z,13Z,16Z)/16:0)	REM1	-0.771429	0.102778
PC(22:5(4Z,7Z,10Z,13Z,16Z)/16:0)	FCRLA	-0.724714	0.103243
PC(22:5(4Z,7Z,10Z,13Z,16Z)/16:0)	CAPSL	-0.771429	0.102778
PC(22:5(4Z,7Z,10Z,13Z,16Z)/16:0)	CD79B	-0.771429	0.102778
PC(22:5(4Z,7Z,10Z,13Z,16Z)/16:0)	GFAP	-0.941124	0.00509754
PC(22:5(4Z,7Z,10Z,13Z,16Z)/16:0)	ST6GAL1	-0.771429	0.102778
PC(22:5(4Z,7Z,10Z,13Z,16Z)/16:0)	BMP7	-0.771429	0.102778
PC(P-18:1(11Z)/20:5(5Z,8Z,11Z,14Z,17Z))	IGHM	-0.885714	0.0333333
PC(P-18:1(11Z)/20:5(5Z,8Z,11Z,14Z,17Z))	IGLV8-61	-0.985611	0.000309086
PC(P-18:1(11Z)/20:5(5Z,8Z,11Z,14Z,17Z))	ALDH3A1	-0.771429	0.102778
PC(P-18:1(11Z)/20:5(5Z,8Z,11Z,14Z,17Z))	IGLC2	-0.927634	0.00766584
PC(P-18:1(11Z)/20:5(5Z,8Z,11Z,14Z,17Z))	IGLC3	-0.941124	0.00509754
PC(P-18:1(11Z)/20:5(5Z,8Z,11Z,14Z,17Z))	IFI16	-0.666737	0.14809
PC(P-18:1(11Z)/20:5(5Z,8Z,11Z,14Z,17Z))	TCL1A	-0.941124	0.00509754
PC(P-18:1(11Z)/20:5(5Z,8Z,11Z,14Z,17Z))	LSP1	-0.811679	0.0498576
PC(P-18:1(11Z)/20:5(5Z,8Z,11Z,14Z,17Z))	TMEM189-UBE2V1	0.130931	0.804726
PC(P-18:1(11Z)/20:5(5Z,8Z,11Z,14Z,17Z))	HLA-DRA	-0.880406	0.0205987
PC(P-18:1(11Z)/20:5(5Z,8Z,11Z,14Z,17Z))	PAX5	-0.941124	0.00509754
PC(P-18:1(11Z)/20:5(5Z,8Z,11Z,14Z,17Z))	AL713998	-0.724714	0.103243
PC(P-18:1(11Z)/20:5(5Z,8Z,11Z,14Z,17Z))	IRAG2	-0.880406	0.0205987
PC(P-18:1(11Z)/20:5(5Z,8Z,11Z,14Z,17Z))	AL035461	0.392792	0.441113
PC(P-18:1(11Z)/20:5(5Z,8Z,11Z,14Z,17Z))	IGLV6-57	-0.985611	0.000309086
PC(P-18:1(11Z)/20:5(5Z,8Z,11Z,14Z,17Z))	DOCK2	-0.758971	0.0801412
PC(P-18:1(11Z)/20:5(5Z,8Z,11Z,14Z,17Z))	AL158066	0.392792	0.441113
PC(P-18:1(11Z)/20:5(5Z,8Z,11Z,14Z,17Z))	ISY1-RAB43	-0.654654	0.158302
PC(P-18:1(11Z)/20:5(5Z,8Z,11Z,14Z,17Z))	POU2AF1	-0.828571	0.0583333
PC(P-18:1(11Z)/20:5(5Z,8Z,11Z,14Z,17Z))	IGLL1	-0.880406	0.0205987
PC(P-18:1(11Z)/20:5(5Z,8Z,11Z,14Z,17Z))	AL592490	0.392792	0.441113
PC(P-18:1(11Z)/20:5(5Z,8Z,11Z,14Z,17Z))	PCDHGB7	0.657143	0.175
PC(P-18:1(11Z)/20:5(5Z,8Z,11Z,14Z,17Z))	AC027796	-0.392792	0.441113
PC(P-18:1(11Z)/20:5(5Z,8Z,11Z,14Z,17Z))	MIR222HG	-0.130931	0.804726
PC(P-18:1(11Z)/20:5(5Z,8Z,11Z,14Z,17Z))	HCG4	-0.654654	0.158302
PC(P-18:1(11Z)/20:5(5Z,8Z,11Z,14Z,17Z))	AC010422	-0.130931	0.804726
PC(P-18:1(11Z)/20:5(5Z,8Z,11Z,14Z,17Z))	SLC2A5	-0.758971	0.0801412
PC(P-18:1(11Z)/20:5(5Z,8Z,11Z,14Z,17Z))	ALOX5AP	-0.758971	0.0801412
PC(P-18:1(11Z)/20:5(5Z,8Z,11Z,14Z,17Z))	ITGA4	-0.758971	0.0801412
PC(P-18:1(11Z)/20:5(5Z,8Z,11Z,14Z,17Z))	TRBC2	-0.880406	0.0205987
PC(P-18:1(11Z)/20:5(5Z,8Z,11Z,14Z,17Z))	APBB1IP	-0.880406	0.0205987
PC(P-18:1(11Z)/20:5(5Z,8Z,11Z,14Z,17Z))	PCDHGB1	-0.657143	0.175
PC(P-18:1(11Z)/20:5(5Z,8Z,11Z,14Z,17Z))	FAM157B	0.885714	0.0333333
PC(P-18:1(11Z)/20:5(5Z,8Z,11Z,14Z,17Z))	IGHV4-4	-0.880406	0.0205987
PC(P-18:1(11Z)/20:5(5Z,8Z,11Z,14Z,17Z))	ZEB2	-0.758971	0.0801412
PC(P-18:1(11Z)/20:5(5Z,8Z,11Z,14Z,17Z))	CDC42-AS1	-0.657143	0.175
PC(P-18:1(11Z)/20:5(5Z,8Z,11Z,14Z,17Z))	RAB4B-EGLN2	0.811679	0.0498576
PC(P-18:1(11Z)/20:5(5Z,8Z,11Z,14Z,17Z))	LBHD2	-0.758971	0.0801412
PC(P-18:1(11Z)/20:5(5Z,8Z,11Z,14Z,17Z))	CD79A	-0.828571	0.0583333
PC(P-18:1(11Z)/20:5(5Z,8Z,11Z,14Z,17Z))	SASH3	-0.941124	0.00509754
PC(P-18:1(11Z)/20:5(5Z,8Z,11Z,14Z,17Z))	ARPP21	-0.758971	0.0801412
PC(P-18:1(11Z)/20:5(5Z,8Z,11Z,14Z,17Z))	HLA-DRB5	-0.941124	0.00509754
PC(P-18:1(11Z)/20:5(5Z,8Z,11Z,14Z,17Z))	SPN	-0.753702	0.0835233
PC(P-18:1(11Z)/20:5(5Z,8Z,11Z,14Z,17Z))	IL7R	-0.880406	0.0205987
PC(P-18:1(11Z)/20:5(5Z,8Z,11Z,14Z,17Z))	HLA-DRB1	-0.880406	0.0205987
PC(P-18:1(11Z)/20:5(5Z,8Z,11Z,14Z,17Z))	PTPRC	-0.942857	0.0166667
PC(P-18:1(11Z)/20:5(5Z,8Z,11Z,14Z,17Z))	AL355987	0.942857	0.0166667
PC(P-18:1(11Z)/20:5(5Z,8Z,11Z,14Z,17Z))	SLC43A3	-0.828571	0.0583333
PC(P-18:1(11Z)/20:5(5Z,8Z,11Z,14Z,17Z))	FLI1	-0.880406	0.0205987
PC(P-18:1(11Z)/20:5(5Z,8Z,11Z,14Z,17Z))	EVI2B	-0.758971	0.0801412
PC(P-18:1(11Z)/20:5(5Z,8Z,11Z,14Z,17Z))	FAM66D	0.758971	0.0801412
PC(P-18:1(11Z)/20:5(5Z,8Z,11Z,14Z,17Z))	SCN3A	-0.698253	0.122839
PC(P-18:1(11Z)/20:5(5Z,8Z,11Z,14Z,17Z))	ATP1A3	-0.771429	0.102778
PC(P-18:1(11Z)/20:5(5Z,8Z,11Z,14Z,17Z))	IRF8	-0.758971	0.0801412
PC(P-18:1(11Z)/20:5(5Z,8Z,11Z,14Z,17Z))	SCHIP1	0.428571	0.419444
PC(P-18:1(11Z)/20:5(5Z,8Z,11Z,14Z,17Z))	RHOH	-0.880406	0.0205987
PC(P-18:1(11Z)/20:5(5Z,8Z,11Z,14Z,17Z))	NOTCH2NLC	-0.828571	0.0583333
PC(P-18:1(11Z)/20:5(5Z,8Z,11Z,14Z,17Z))	REM1	-0.885714	0.0333333
PC(P-18:1(11Z)/20:5(5Z,8Z,11Z,14Z,17Z))	FCRLA	-0.724714	0.103243
PC(P-18:1(11Z)/20:5(5Z,8Z,11Z,14Z,17Z))	CAPSL	-1	0.00277778
PC(P-18:1(11Z)/20:5(5Z,8Z,11Z,14Z,17Z))	CD79B	-1	0.00277778
PC(P-18:1(11Z)/20:5(5Z,8Z,11Z,14Z,17Z))	GFAP	-0.941124	0.00509754
PC(P-18:1(11Z)/20:5(5Z,8Z,11Z,14Z,17Z))	ST6GAL1	-0.542857	0.297222
PC(P-18:1(11Z)/20:5(5Z,8Z,11Z,14Z,17Z))	BMP7	-0.885714	0.0333333
gamma-Aminobutyric acid	IGHM	0.771429	0.102778
gamma-Aminobutyric acid	IGLV8-61	0.927634	0.00766584
gamma-Aminobutyric acid	ALDH3A1	0.714286	0.136111
gamma-Aminobutyric acid	IGLC2	0.811679	0.0498576
gamma-Aminobutyric acid	IGLC3	0.880406	0.0205987
gamma-Aminobutyric acid	IFI16	0.724714	0.103243
gamma-Aminobutyric acid	TCL1A	0.880406	0.0205987
gamma-Aminobutyric acid	LSP1	0.753702	0.0835233
gamma-Aminobutyric acid	TMEM189-UBE2V1	-0.130931	0.804726
gamma-Aminobutyric acid	HLA-DRA	0.758971	0.0801412
gamma-Aminobutyric acid	PAX5	0.880406	0.0205987
gamma-Aminobutyric acid	AL713998	0.840668	0.0360576
gamma-Aminobutyric acid	IRAG2	0.758971	0.0801412
gamma-Aminobutyric acid	AL035461	-0.392792	0.441113
gamma-Aminobutyric acid	IGLV6-57	0.927634	0.00766584
gamma-Aminobutyric acid	DOCK2	0.698253	0.122839
gamma-Aminobutyric acid	AL158066	-0.392792	0.441113
gamma-Aminobutyric acid	ISY1-RAB43	0.654654	0.158302
gamma-Aminobutyric acid	POU2AF1	0.771429	0.102778
gamma-Aminobutyric acid	IGLL1	0.758971	0.0801412
gamma-Aminobutyric acid	AL592490	-0.392792	0.441113
gamma-Aminobutyric acid	PCDHGB7	-0.6	0.241667
gamma-Aminobutyric acid	AC027796	0.130931	0.804726
gamma-Aminobutyric acid	MIR222HG	0.392792	0.441113
gamma-Aminobutyric acid	HCG4	0.654654	0.158302
gamma-Aminobutyric acid	AC010422	0.392792	0.441113
gamma-Aminobutyric acid	SLC2A5	0.880406	0.0205987
gamma-Aminobutyric acid	ALOX5AP	0.880406	0.0205987
gamma-Aminobutyric acid	ITGA4	0.698253	0.122839
gamma-Aminobutyric acid	TRBC2	0.758971	0.0801412
gamma-Aminobutyric acid	APBB1IP	0.758971	0.0801412
gamma-Aminobutyric acid	PCDHGB1	0.771429	0.102778
gamma-Aminobutyric acid	FAM157B	-0.771429	0.102778
gamma-Aminobutyric acid	IGHV4-4	0.758971	0.0801412
gamma-Aminobutyric acid	ZEB2	0.698253	0.122839
gamma-Aminobutyric acid	CDC42-AS1	0.771429	0.102778
gamma-Aminobutyric acid	RAB4B-EGLN2	-0.811679	0.0498576
gamma-Aminobutyric acid	LBHD2	0.698253	0.122839
gamma-Aminobutyric acid	CD79A	0.771429	0.102778
gamma-Aminobutyric acid	SASH3	0.880406	0.0205987
gamma-Aminobutyric acid	ARPP21	0.880406	0.0205987
gamma-Aminobutyric acid	HLA-DRB5	0.880406	0.0205987
gamma-Aminobutyric acid	SPN	0.637748	0.173071
gamma-Aminobutyric acid	IL7R	0.758971	0.0801412
gamma-Aminobutyric acid	HLA-DRB1	0.758971	0.0801412
gamma-Aminobutyric acid	PTPRC	1	0.00277778
gamma-Aminobutyric acid	AL355987	-0.885714	0.0333333
gamma-Aminobutyric acid	SLC43A3	0.771429	0.102778
gamma-Aminobutyric acid	FLI1	0.941124	0.00509754
gamma-Aminobutyric acid	EVI2B	0.880406	0.0205987
gamma-Aminobutyric acid	FAM66D	-0.758971	0.0801412
gamma-Aminobutyric acid	SCN3A	0.758971	0.0801412
gamma-Aminobutyric acid	ATP1A3	0.828571	0.0583333
gamma-Aminobutyric acid	IRF8	0.698253	0.122839
gamma-Aminobutyric acid	SCHIP1	-0.542857	0.297222
gamma-Aminobutyric acid	RHOH	0.941124	0.00509754
gamma-Aminobutyric acid	NOTCH2NLC	0.942857	0.0166667
gamma-Aminobutyric acid	REM1	0.771429	0.102778
gamma-Aminobutyric acid	FCRLA	0.840668	0.0360576
gamma-Aminobutyric acid	CAPSL	0.942857	0.0166667
gamma-Aminobutyric acid	CD79B	0.942857	0.0166667
gamma-Aminobutyric acid	GFAP	0.880406	0.0205987
gamma-Aminobutyric acid	ST6GAL1	0.6	0.241667
gamma-Aminobutyric acid	BMP7	0.942857	0.0166667
PC(18:4(6Z,9Z,12Z,15Z)/P-18:1(11Z))	IGHM	-0.942857	0.0166667
PC(18:4(6Z,9Z,12Z,15Z)/P-18:1(11Z))	IGLV8-61	-0.753702	0.0835233
PC(18:4(6Z,9Z,12Z,15Z)/P-18:1(11Z))	ALDH3A1	-0.885714	0.0333333
PC(18:4(6Z,9Z,12Z,15Z)/P-18:1(11Z))	IGLC2	-0.811679	0.0498576
PC(18:4(6Z,9Z,12Z,15Z)/P-18:1(11Z))	IGLC3	-0.880406	0.0205987
PC(18:4(6Z,9Z,12Z,15Z)/P-18:1(11Z))	IFI16	-0.811679	0.0498576
PC(18:4(6Z,9Z,12Z,15Z)/P-18:1(11Z))	TCL1A	-0.880406	0.0205987
PC(18:4(6Z,9Z,12Z,15Z)/P-18:1(11Z))	LSP1	-0.840668	0.0360576
PC(18:4(6Z,9Z,12Z,15Z)/P-18:1(11Z))	TMEM189-UBE2V1	0.654654	0.158302
PC(18:4(6Z,9Z,12Z,15Z)/P-18:1(11Z))	HLA-DRA	-0.941124	0.00509754
PC(18:4(6Z,9Z,12Z,15Z)/P-18:1(11Z))	PAX5	-0.880406	0.0205987
PC(18:4(6Z,9Z,12Z,15Z)/P-18:1(11Z))	AL713998	-0.753702	0.0835233
PC(18:4(6Z,9Z,12Z,15Z)/P-18:1(11Z))	IRAG2	-0.941124	0.00509754
PC(18:4(6Z,9Z,12Z,15Z)/P-18:1(11Z))	AL035461	0.130931	0.804726
PC(18:4(6Z,9Z,12Z,15Z)/P-18:1(11Z))	IGLV6-57	-0.753702	0.0835233
PC(18:4(6Z,9Z,12Z,15Z)/P-18:1(11Z))	DOCK2	-0.880406	0.0205987
PC(18:4(6Z,9Z,12Z,15Z)/P-18:1(11Z))	AL158066	0.130931	0.804726
PC(18:4(6Z,9Z,12Z,15Z)/P-18:1(11Z))	ISY1-RAB43	-0.392792	0.441113
PC(18:4(6Z,9Z,12Z,15Z)/P-18:1(11Z))	POU2AF1	-0.771429	0.102778
PC(18:4(6Z,9Z,12Z,15Z)/P-18:1(11Z))	IGLL1	-0.941124	0.00509754
PC(18:4(6Z,9Z,12Z,15Z)/P-18:1(11Z))	AL592490	0.130931	0.804726
PC(18:4(6Z,9Z,12Z,15Z)/P-18:1(11Z))	PCDHGB7	0.942857	0.0166667
PC(18:4(6Z,9Z,12Z,15Z)/P-18:1(11Z))	AC027796	-0.654654	0.158302
PC(18:4(6Z,9Z,12Z,15Z)/P-18:1(11Z))	MIR222HG	-0.130931	0.804726
PC(18:4(6Z,9Z,12Z,15Z)/P-18:1(11Z))	HCG4	-0.392792	0.441113
PC(18:4(6Z,9Z,12Z,15Z)/P-18:1(11Z))	AC010422	-0.130931	0.804726
PC(18:4(6Z,9Z,12Z,15Z)/P-18:1(11Z))	SLC2A5	-0.698253	0.122839
PC(18:4(6Z,9Z,12Z,15Z)/P-18:1(11Z))	ALOX5AP	-0.698253	0.122839
PC(18:4(6Z,9Z,12Z,15Z)/P-18:1(11Z))	ITGA4	-0.880406	0.0205987
PC(18:4(6Z,9Z,12Z,15Z)/P-18:1(11Z))	TRBC2	-0.941124	0.00509754
PC(18:4(6Z,9Z,12Z,15Z)/P-18:1(11Z))	APBB1IP	-0.941124	0.00509754
PC(18:4(6Z,9Z,12Z,15Z)/P-18:1(11Z))	PCDHGB1	-0.6	0.241667
PC(18:4(6Z,9Z,12Z,15Z)/P-18:1(11Z))	FAM157B	0.942857	0.0166667
PC(18:4(6Z,9Z,12Z,15Z)/P-18:1(11Z))	IGHV4-4	-0.941124	0.00509754
PC(18:4(6Z,9Z,12Z,15Z)/P-18:1(11Z))	ZEB2	-0.880406	0.0205987
PC(18:4(6Z,9Z,12Z,15Z)/P-18:1(11Z))	CDC42-AS1	-0.771429	0.102778
PC(18:4(6Z,9Z,12Z,15Z)/P-18:1(11Z))	RAB4B-EGLN2	0.724714	0.103243
PC(18:4(6Z,9Z,12Z,15Z)/P-18:1(11Z))	LBHD2	-0.880406	0.0205987
PC(18:4(6Z,9Z,12Z,15Z)/P-18:1(11Z))	CD79A	-0.771429	0.102778
PC(18:4(6Z,9Z,12Z,15Z)/P-18:1(11Z))	SASH3	-0.880406	0.0205987
PC(18:4(6Z,9Z,12Z,15Z)/P-18:1(11Z))	ARPP21	-0.698253	0.122839
PC(18:4(6Z,9Z,12Z,15Z)/P-18:1(11Z))	HLA-DRB5	-0.880406	0.0205987
PC(18:4(6Z,9Z,12Z,15Z)/P-18:1(11Z))	SPN	-0.898645	0.0148886
PC(18:4(6Z,9Z,12Z,15Z)/P-18:1(11Z))	IL7R	-0.941124	0.00509754
PC(18:4(6Z,9Z,12Z,15Z)/P-18:1(11Z))	HLA-DRB1	-0.941124	0.00509754
PC(18:4(6Z,9Z,12Z,15Z)/P-18:1(11Z))	PTPRC	-0.657143	0.175
PC(18:4(6Z,9Z,12Z,15Z)/P-18:1(11Z))	AL355987	0.885714	0.0333333
PC(18:4(6Z,9Z,12Z,15Z)/P-18:1(11Z))	SLC43A3	-0.942857	0.0166667
PC(18:4(6Z,9Z,12Z,15Z)/P-18:1(11Z))	FLI1	-0.758971	0.0801412
PC(18:4(6Z,9Z,12Z,15Z)/P-18:1(11Z))	EVI2B	-0.698253	0.122839
PC(18:4(6Z,9Z,12Z,15Z)/P-18:1(11Z))	FAM66D	0.941124	0.00509754
PC(18:4(6Z,9Z,12Z,15Z)/P-18:1(11Z))	SCN3A	-0.758971	0.0801412
PC(18:4(6Z,9Z,12Z,15Z)/P-18:1(11Z))	ATP1A3	-0.657143	0.175
PC(18:4(6Z,9Z,12Z,15Z)/P-18:1(11Z))	IRF8	-0.880406	0.0205987
PC(18:4(6Z,9Z,12Z,15Z)/P-18:1(11Z))	SCHIP1	0.0857143	0.919444
PC(18:4(6Z,9Z,12Z,15Z)/P-18:1(11Z))	RHOH	-0.758971	0.0801412
PC(18:4(6Z,9Z,12Z,15Z)/P-18:1(11Z))	NOTCH2NLC	-0.371429	0.497222
PC(18:4(6Z,9Z,12Z,15Z)/P-18:1(11Z))	REM1	-0.942857	0.0166667
PC(18:4(6Z,9Z,12Z,15Z)/P-18:1(11Z))	FCRLA	-0.753702	0.0835233
PC(18:4(6Z,9Z,12Z,15Z)/P-18:1(11Z))	CAPSL	-0.771429	0.102778
PC(18:4(6Z,9Z,12Z,15Z)/P-18:1(11Z))	CD79B	-0.771429	0.102778
PC(18:4(6Z,9Z,12Z,15Z)/P-18:1(11Z))	GFAP	-0.880406	0.0205987
PC(18:4(6Z,9Z,12Z,15Z)/P-18:1(11Z))	ST6GAL1	-0.771429	0.102778
PC(18:4(6Z,9Z,12Z,15Z)/P-18:1(11Z))	BMP7	-0.771429	0.102778
Biopterin	IGHM	-0.828571	0.0583333
Biopterin	IGLV8-61	-0.927634	0.00766584
Biopterin	ALDH3A1	-0.771429	0.102778
Biopterin	IGLC2	-0.985611	0.000309086
Biopterin	IGLC3	-0.880406	0.0205987
Biopterin	IFI16	-0.637748	0.173071
Biopterin	TCL1A	-0.880406	0.0205987
Biopterin	LSP1	-0.840668	0.0360576
Biopterin	TMEM189-UBE2V1	0.130931	0.804726
Biopterin	HLA-DRA	-0.941124	0.00509754
Biopterin	PAX5	-0.880406	0.0205987
Biopterin	AL713998	-0.579771	0.227784
Biopterin	IRAG2	-0.941124	0.00509754
Biopterin	AL035461	0.654654	0.158302
Biopterin	IGLV6-57	-0.927634	0.00766584
Biopterin	DOCK2	-0.880406	0.0205987
Biopterin	AL158066	0.654654	0.158302
Biopterin	ISY1-RAB43	-0.392792	0.441113
Biopterin	POU2AF1	-0.885714	0.0333333
Biopterin	IGLL1	-0.941124	0.00509754
Biopterin	AL592490	0.654654	0.158302
Biopterin	PCDHGB7	0.714286	0.136111
Biopterin	AC027796	-0.654654	0.158302
Biopterin	MIR222HG	-0.130931	0.804726
Biopterin	HCG4	-0.392792	0.441113
Biopterin	AC010422	-0.130931	0.804726
Biopterin	SLC2A5	-0.698253	0.122839
Biopterin	ALOX5AP	-0.698253	0.122839
Biopterin	ITGA4	-0.880406	0.0205987
Biopterin	TRBC2	-0.941124	0.00509754
Biopterin	APBB1IP	-0.941124	0.00509754
Biopterin	PCDHGB1	-0.714286	0.136111
Biopterin	FAM157B	0.828571	0.0583333
Biopterin	IGHV4-4	-0.941124	0.00509754
Biopterin	ZEB2	-0.880406	0.0205987
Biopterin	CDC42-AS1	-0.542857	0.297222
Biopterin	RAB4B-EGLN2	0.840668	0.0360576
Biopterin	LBHD2	-0.880406	0.0205987
Biopterin	CD79A	-0.885714	0.0333333
Biopterin	SASH3	-0.880406	0.0205987
Biopterin	ARPP21	-0.698253	0.122839
Biopterin	HLA-DRB5	-0.880406	0.0205987
Biopterin	SPN	-0.898645	0.0148886
Biopterin	IL7R	-0.941124	0.00509754
Biopterin	HLA-DRB1	-0.941124	0.00509754
Biopterin	PTPRC	-0.771429	0.102778
Biopterin	AL355987	0.771429	0.102778
Biopterin	SLC43A3	-0.714286	0.136111
Biopterin	FLI1	-0.758971	0.0801412
Biopterin	EVI2B	-0.698253	0.122839
Biopterin	FAM66D	0.698253	0.122839
Biopterin	SCN3A	-0.758971	0.0801412
Biopterin	ATP1A3	-0.771429	0.102778
Biopterin	IRF8	-0.880406	0.0205987
Biopterin	SCHIP1	0.542857	0.297222
Biopterin	RHOH	-0.758971	0.0801412
Biopterin	NOTCH2NLC	-0.6	0.241667
Biopterin	REM1	-0.828571	0.0583333
Biopterin	FCRLA	-0.579771	0.227784
Biopterin	CAPSL	-0.885714	0.0333333
Biopterin	CD79B	-0.885714	0.0333333
Biopterin	GFAP	-0.880406	0.0205987
Biopterin	ST6GAL1	-0.657143	0.175
Biopterin	BMP7	-0.657143	0.175
trans-Hexadec-2-enoyl carnitine	IGHM	0.885714	0.0333333
trans-Hexadec-2-enoyl carnitine	IGLV8-61	0.985611	0.000309086
trans-Hexadec-2-enoyl carnitine	ALDH3A1	0.771429	0.102778
trans-Hexadec-2-enoyl carnitine	IGLC2	0.927634	0.00766584
trans-Hexadec-2-enoyl carnitine	IGLC3	0.941124	0.00509754
trans-Hexadec-2-enoyl carnitine	IFI16	0.666737	0.14809
trans-Hexadec-2-enoyl carnitine	TCL1A	0.941124	0.00509754
trans-Hexadec-2-enoyl carnitine	LSP1	0.811679	0.0498576
trans-Hexadec-2-enoyl carnitine	TMEM189-UBE2V1	-0.130931	0.804726
trans-Hexadec-2-enoyl carnitine	HLA-DRA	0.880406	0.0205987
trans-Hexadec-2-enoyl carnitine	PAX5	0.941124	0.00509754
trans-Hexadec-2-enoyl carnitine	AL713998	0.724714	0.103243
trans-Hexadec-2-enoyl carnitine	IRAG2	0.880406	0.0205987
trans-Hexadec-2-enoyl carnitine	AL035461	-0.392792	0.441113
trans-Hexadec-2-enoyl carnitine	IGLV6-57	0.985611	0.000309086
trans-Hexadec-2-enoyl carnitine	DOCK2	0.758971	0.0801412
trans-Hexadec-2-enoyl carnitine	AL158066	-0.392792	0.441113
trans-Hexadec-2-enoyl carnitine	ISY1-RAB43	0.654654	0.158302
trans-Hexadec-2-enoyl carnitine	POU2AF1	0.828571	0.0583333
trans-Hexadec-2-enoyl carnitine	IGLL1	0.880406	0.0205987
trans-Hexadec-2-enoyl carnitine	AL592490	-0.392792	0.441113
trans-Hexadec-2-enoyl carnitine	PCDHGB7	-0.657143	0.175
trans-Hexadec-2-enoyl carnitine	AC027796	0.392792	0.441113
trans-Hexadec-2-enoyl carnitine	MIR222HG	0.130931	0.804726
trans-Hexadec-2-enoyl carnitine	HCG4	0.654654	0.158302
trans-Hexadec-2-enoyl carnitine	AC010422	0.130931	0.804726
trans-Hexadec-2-enoyl carnitine	SLC2A5	0.758971	0.0801412
trans-Hexadec-2-enoyl carnitine	ALOX5AP	0.758971	0.0801412
trans-Hexadec-2-enoyl carnitine	ITGA4	0.758971	0.0801412
trans-Hexadec-2-enoyl carnitine	TRBC2	0.880406	0.0205987
trans-Hexadec-2-enoyl carnitine	APBB1IP	0.880406	0.0205987
trans-Hexadec-2-enoyl carnitine	PCDHGB1	0.657143	0.175
trans-Hexadec-2-enoyl carnitine	FAM157B	-0.885714	0.0333333
trans-Hexadec-2-enoyl carnitine	IGHV4-4	0.880406	0.0205987
trans-Hexadec-2-enoyl carnitine	ZEB2	0.758971	0.0801412
trans-Hexadec-2-enoyl carnitine	CDC42-AS1	0.657143	0.175
trans-Hexadec-2-enoyl carnitine	RAB4B-EGLN2	-0.811679	0.0498576
trans-Hexadec-2-enoyl carnitine	LBHD2	0.758971	0.0801412
trans-Hexadec-2-enoyl carnitine	CD79A	0.828571	0.0583333
trans-Hexadec-2-enoyl carnitine	SASH3	0.941124	0.00509754
trans-Hexadec-2-enoyl carnitine	ARPP21	0.758971	0.0801412
trans-Hexadec-2-enoyl carnitine	HLA-DRB5	0.941124	0.00509754
trans-Hexadec-2-enoyl carnitine	SPN	0.753702	0.0835233
trans-Hexadec-2-enoyl carnitine	IL7R	0.880406	0.0205987
trans-Hexadec-2-enoyl carnitine	HLA-DRB1	0.880406	0.0205987
trans-Hexadec-2-enoyl carnitine	PTPRC	0.942857	0.0166667
trans-Hexadec-2-enoyl carnitine	AL355987	-0.942857	0.0166667
trans-Hexadec-2-enoyl carnitine	SLC43A3	0.828571	0.0583333
trans-Hexadec-2-enoyl carnitine	FLI1	0.880406	0.0205987
trans-Hexadec-2-enoyl carnitine	EVI2B	0.758971	0.0801412
trans-Hexadec-2-enoyl carnitine	FAM66D	-0.758971	0.0801412
trans-Hexadec-2-enoyl carnitine	SCN3A	0.698253	0.122839
trans-Hexadec-2-enoyl carnitine	ATP1A3	0.771429	0.102778
trans-Hexadec-2-enoyl carnitine	IRF8	0.758971	0.0801412
trans-Hexadec-2-enoyl carnitine	SCHIP1	-0.428571	0.419444
trans-Hexadec-2-enoyl carnitine	RHOH	0.880406	0.0205987
trans-Hexadec-2-enoyl carnitine	NOTCH2NLC	0.828571	0.0583333
trans-Hexadec-2-enoyl carnitine	REM1	0.885714	0.0333333
trans-Hexadec-2-enoyl carnitine	FCRLA	0.724714	0.103243
trans-Hexadec-2-enoyl carnitine	CAPSL	1	0.00277778
trans-Hexadec-2-enoyl carnitine	CD79B	1	0.00277778
trans-Hexadec-2-enoyl carnitine	GFAP	0.941124	0.00509754
trans-Hexadec-2-enoyl carnitine	ST6GAL1	0.542857	0.297222
trans-Hexadec-2-enoyl carnitine	BMP7	0.885714	0.0333333
3-Methyl-2-oxovaleric acid	IGHM	-0.828571	0.0583333
3-Methyl-2-oxovaleric acid	IGLV8-61	-0.840668	0.0360576
3-Methyl-2-oxovaleric acid	ALDH3A1	-0.771429	0.102778
3-Methyl-2-oxovaleric acid	IGLC2	-0.724714	0.103243
3-Methyl-2-oxovaleric acid	IGLC3	-0.880406	0.0205987
3-Methyl-2-oxovaleric acid	IFI16	-0.811679	0.0498576
3-Methyl-2-oxovaleric acid	TCL1A	-0.880406	0.0205987
3-Methyl-2-oxovaleric acid	LSP1	-0.753702	0.0835233
3-Methyl-2-oxovaleric acid	TMEM189-UBE2V1	0.392792	0.441113
3-Methyl-2-oxovaleric acid	HLA-DRA	-0.758971	0.0801412
3-Methyl-2-oxovaleric acid	PAX5	-0.880406	0.0205987
3-Methyl-2-oxovaleric acid	AL713998	-0.927634	0.00766584
3-Methyl-2-oxovaleric acid	IRAG2	-0.758971	0.0801412
3-Methyl-2-oxovaleric acid	AL035461	0.130931	0.804726
3-Methyl-2-oxovaleric acid	IGLV6-57	-0.840668	0.0360576
3-Methyl-2-oxovaleric acid	DOCK2	-0.698253	0.122839
3-Methyl-2-oxovaleric acid	AL158066	0.130931	0.804726
3-Methyl-2-oxovaleric acid	ISY1-RAB43	-0.654654	0.158302
3-Methyl-2-oxovaleric acid	POU2AF1	-0.714286	0.136111
3-Methyl-2-oxovaleric acid	IGLL1	-0.758971	0.0801412
3-Methyl-2-oxovaleric acid	AL592490	0.130931	0.804726
3-Methyl-2-oxovaleric acid	PCDHGB7	0.714286	0.136111
3-Methyl-2-oxovaleric acid	AC027796	-0.130931	0.804726
3-Methyl-2-oxovaleric acid	MIR222HG	-0.392792	0.441113
3-Methyl-2-oxovaleric acid	HCG4	-0.654654	0.158302
3-Methyl-2-oxovaleric acid	AC010422	-0.392792	0.441113
3-Methyl-2-oxovaleric acid	SLC2A5	-0.880406	0.0205987
3-Methyl-2-oxovaleric acid	ALOX5AP	-0.880406	0.0205987
3-Methyl-2-oxovaleric acid	ITGA4	-0.698253	0.122839
3-Methyl-2-oxovaleric acid	TRBC2	-0.758971	0.0801412
3-Methyl-2-oxovaleric acid	APBB1IP	-0.758971	0.0801412
3-Methyl-2-oxovaleric acid	PCDHGB1	-0.714286	0.136111
3-Methyl-2-oxovaleric acid	FAM157B	0.828571	0.0583333
3-Methyl-2-oxovaleric acid	IGHV4-4	-0.758971	0.0801412
3-Methyl-2-oxovaleric acid	ZEB2	-0.698253	0.122839
3-Methyl-2-oxovaleric acid	CDC42-AS1	-0.885714	0.0333333
3-Methyl-2-oxovaleric acid	RAB4B-EGLN2	0.753702	0.0835233
3-Methyl-2-oxovaleric acid	LBHD2	-0.698253	0.122839
3-Methyl-2-oxovaleric acid	CD79A	-0.714286	0.136111
3-Methyl-2-oxovaleric acid	SASH3	-0.880406	0.0205987
3-Methyl-2-oxovaleric acid	ARPP21	-0.880406	0.0205987
3-Methyl-2-oxovaleric acid	HLA-DRB5	-0.880406	0.0205987
3-Methyl-2-oxovaleric acid	SPN	-0.637748	0.173071
3-Methyl-2-oxovaleric acid	IL7R	-0.758971	0.0801412
3-Methyl-2-oxovaleric acid	HLA-DRB1	-0.758971	0.0801412
3-Methyl-2-oxovaleric acid	PTPRC	-0.942857	0.0166667
3-Methyl-2-oxovaleric acid	AL355987	0.942857	0.0166667
3-Methyl-2-oxovaleric acid	SLC43A3	-0.885714	0.0333333
3-Methyl-2-oxovaleric acid	FLI1	-0.941124	0.00509754
3-Methyl-2-oxovaleric acid	EVI2B	-0.880406	0.0205987
3-Methyl-2-oxovaleric acid	FAM66D	0.880406	0.0205987
3-Methyl-2-oxovaleric acid	SCN3A	-0.758971	0.0801412
3-Methyl-2-oxovaleric acid	ATP1A3	-0.771429	0.102778
3-Methyl-2-oxovaleric acid	IRF8	-0.698253	0.122839
3-Methyl-2-oxovaleric acid	SCHIP1	0.314286	0.563889
3-Methyl-2-oxovaleric acid	RHOH	-0.941124	0.00509754
3-Methyl-2-oxovaleric acid	NOTCH2NLC	-0.828571	0.0583333
3-Methyl-2-oxovaleric acid	REM1	-0.828571	0.0583333
3-Methyl-2-oxovaleric acid	FCRLA	-0.927634	0.00766584
3-Methyl-2-oxovaleric acid	CAPSL	-0.885714	0.0333333
3-Methyl-2-oxovaleric acid	CD79B	-0.885714	0.0333333
3-Methyl-2-oxovaleric acid	GFAP	-0.880406	0.0205987
3-Methyl-2-oxovaleric acid	ST6GAL1	-0.657143	0.175
3-Methyl-2-oxovaleric acid	BMP7	-1	0.00277778
Palmitoleic acid	IGHM	0.657143	0.175
Palmitoleic acid	IGLV8-61	0.927634	0.00766584
Palmitoleic acid	ALDH3A1	0.771429	0.102778
Palmitoleic acid	IGLC2	0.811679	0.0498576
Palmitoleic acid	IGLC3	0.880406	0.0205987
Palmitoleic acid	IFI16	0.637748	0.173071
Palmitoleic acid	TCL1A	0.880406	0.0205987
Palmitoleic acid	LSP1	0.840668	0.0360576
Palmitoleic acid	TMEM189-UBE2V1	-0.130931	0.804726
Palmitoleic acid	HLA-DRA	0.758971	0.0801412
Palmitoleic acid	PAX5	0.880406	0.0205987
Palmitoleic acid	AL713998	0.753702	0.0835233
Palmitoleic acid	IRAG2	0.758971	0.0801412
Palmitoleic acid	AL035461	-0.654654	0.158302
Palmitoleic acid	IGLV6-57	0.927634	0.00766584
Palmitoleic acid	DOCK2	0.698253	0.122839
Palmitoleic acid	AL158066	-0.654654	0.158302
Palmitoleic acid	ISY1-RAB43	0.654654	0.158302
Palmitoleic acid	POU2AF1	0.885714	0.0333333
Palmitoleic acid	IGLL1	0.758971	0.0801412
Palmitoleic acid	AL592490	-0.654654	0.158302
Palmitoleic acid	PCDHGB7	-0.542857	0.297222
Palmitoleic acid	AC027796	0.130931	0.804726
Palmitoleic acid	MIR222HG	0.392792	0.441113
Palmitoleic acid	HCG4	0.654654	0.158302
Palmitoleic acid	AC010422	0.392792	0.441113
Palmitoleic acid	SLC2A5	0.880406	0.0205987
Palmitoleic acid	ALOX5AP	0.880406	0.0205987
Palmitoleic acid	ITGA4	0.698253	0.122839
Palmitoleic acid	TRBC2	0.758971	0.0801412
Palmitoleic acid	APBB1IP	0.758971	0.0801412
Palmitoleic acid	PCDHGB1	0.885714	0.0333333
Palmitoleic acid	FAM157B	-0.657143	0.175
Palmitoleic acid	IGHV4-4	0.758971	0.0801412
Palmitoleic acid	ZEB2	0.698253	0.122839
Palmitoleic acid	CDC42-AS1	0.714286	0.136111
Palmitoleic acid	RAB4B-EGLN2	-0.753702	0.0835233
Palmitoleic acid	LBHD2	0.698253	0.122839
Palmitoleic acid	CD79A	0.714286	0.136111
Palmitoleic acid	SASH3	0.880406	0.0205987
Palmitoleic acid	ARPP21	0.880406	0.0205987
Palmitoleic acid	HLA-DRB5	0.880406	0.0205987
Palmitoleic acid	SPN	0.724714	0.103243
Palmitoleic acid	IL7R	0.758971	0.0801412
Palmitoleic acid	HLA-DRB1	0.758971	0.0801412
Palmitoleic acid	PTPRC	0.942857	0.0166667
Palmitoleic acid	AL355987	-0.771429	0.102778
Palmitoleic acid	SLC43A3	0.714286	0.136111
Palmitoleic acid	FLI1	0.941124	0.00509754
Palmitoleic acid	EVI2B	0.880406	0.0205987
Palmitoleic acid	FAM66D	-0.698253	0.122839
Palmitoleic acid	SCN3A	0.758971	0.0801412
Palmitoleic acid	ATP1A3	0.942857	0.0166667
Palmitoleic acid	IRF8	0.698253	0.122839
Palmitoleic acid	SCHIP1	-0.6	0.241667
Palmitoleic acid	RHOH	0.941124	0.00509754
Palmitoleic acid	NOTCH2NLC	0.885714	0.0333333
Palmitoleic acid	REM1	0.657143	0.175
Palmitoleic acid	FCRLA	0.753702	0.0835233
Palmitoleic acid	CAPSL	0.885714	0.0333333
Palmitoleic acid	CD79B	0.885714	0.0333333
Palmitoleic acid	GFAP	0.880406	0.0205987
Palmitoleic acid	ST6GAL1	0.657143	0.175
Palmitoleic acid	BMP7	0.828571	0.0583333
LysoPE(22:6(4Z,7Z,10Z,13Z,16Z,19Z)/0:0)	IGHM	0.714286	0.136111
LysoPE(22:6(4Z,7Z,10Z,13Z,16Z,19Z)/0:0)	IGLV8-61	0.724714	0.103243
LysoPE(22:6(4Z,7Z,10Z,13Z,16Z,19Z)/0:0)	ALDH3A1	0.771429	0.102778
LysoPE(22:6(4Z,7Z,10Z,13Z,16Z,19Z)/0:0)	IGLC2	0.840668	0.0360576
LysoPE(22:6(4Z,7Z,10Z,13Z,16Z,19Z)/0:0)	IGLC3	0.758971	0.0801412
LysoPE(22:6(4Z,7Z,10Z,13Z,16Z,19Z)/0:0)	IFI16	0.753702	0.0835233
LysoPE(22:6(4Z,7Z,10Z,13Z,16Z,19Z)/0:0)	TCL1A	0.758971	0.0801412
LysoPE(22:6(4Z,7Z,10Z,13Z,16Z,19Z)/0:0)	LSP1	0.811679	0.0498576
LysoPE(22:6(4Z,7Z,10Z,13Z,16Z,19Z)/0:0)	TMEM189-UBE2V1	-0.392792	0.441113
LysoPE(22:6(4Z,7Z,10Z,13Z,16Z,19Z)/0:0)	HLA-DRA	0.880406	0.0205987
LysoPE(22:6(4Z,7Z,10Z,13Z,16Z,19Z)/0:0)	PAX5	0.758971	0.0801412
LysoPE(22:6(4Z,7Z,10Z,13Z,16Z,19Z)/0:0)	AL713998	0.637748	0.173071
LysoPE(22:6(4Z,7Z,10Z,13Z,16Z,19Z)/0:0)	IRAG2	0.880406	0.0205987
LysoPE(22:6(4Z,7Z,10Z,13Z,16Z,19Z)/0:0)	AL035461	-0.654654	0.158302
LysoPE(22:6(4Z,7Z,10Z,13Z,16Z,19Z)/0:0)	IGLV6-57	0.724714	0.103243
LysoPE(22:6(4Z,7Z,10Z,13Z,16Z,19Z)/0:0)	DOCK2	0.941124	0.00509754
LysoPE(22:6(4Z,7Z,10Z,13Z,16Z,19Z)/0:0)	AL158066	-0.654654	0.158302
LysoPE(22:6(4Z,7Z,10Z,13Z,16Z,19Z)/0:0)	ISY1-RAB43	0.130931	0.804726
LysoPE(22:6(4Z,7Z,10Z,13Z,16Z,19Z)/0:0)	POU2AF1	0.828571	0.0583333
LysoPE(22:6(4Z,7Z,10Z,13Z,16Z,19Z)/0:0)	IGLL1	0.880406	0.0205987
LysoPE(22:6(4Z,7Z,10Z,13Z,16Z,19Z)/0:0)	AL592490	-0.654654	0.158302
LysoPE(22:6(4Z,7Z,10Z,13Z,16Z,19Z)/0:0)	PCDHGB7	-0.828571	0.0583333
LysoPE(22:6(4Z,7Z,10Z,13Z,16Z,19Z)/0:0)	AC027796	0.654654	0.158302
LysoPE(22:6(4Z,7Z,10Z,13Z,16Z,19Z)/0:0)	MIR222HG	0.392792	0.441113
LysoPE(22:6(4Z,7Z,10Z,13Z,16Z,19Z)/0:0)	HCG4	0.130931	0.804726
LysoPE(22:6(4Z,7Z,10Z,13Z,16Z,19Z)/0:0)	AC010422	0.392792	0.441113
LysoPE(22:6(4Z,7Z,10Z,13Z,16Z,19Z)/0:0)	SLC2A5	0.758971	0.0801412
LysoPE(22:6(4Z,7Z,10Z,13Z,16Z,19Z)/0:0)	ALOX5AP	0.758971	0.0801412
LysoPE(22:6(4Z,7Z,10Z,13Z,16Z,19Z)/0:0)	ITGA4	0.941124	0.00509754
LysoPE(22:6(4Z,7Z,10Z,13Z,16Z,19Z)/0:0)	TRBC2	0.880406	0.0205987
LysoPE(22:6(4Z,7Z,10Z,13Z,16Z,19Z)/0:0)	APBB1IP	0.880406	0.0205987
LysoPE(22:6(4Z,7Z,10Z,13Z,16Z,19Z)/0:0)	PCDHGB1	0.828571	0.0583333
LysoPE(22:6(4Z,7Z,10Z,13Z,16Z,19Z)/0:0)	FAM157B	-0.714286	0.136111
LysoPE(22:6(4Z,7Z,10Z,13Z,16Z,19Z)/0:0)	IGHV4-4	0.880406	0.0205987
LysoPE(22:6(4Z,7Z,10Z,13Z,16Z,19Z)/0:0)	ZEB2	0.941124	0.00509754
LysoPE(22:6(4Z,7Z,10Z,13Z,16Z,19Z)/0:0)	CDC42-AS1	0.657143	0.175
LysoPE(22:6(4Z,7Z,10Z,13Z,16Z,19Z)/0:0)	RAB4B-EGLN2	-0.811679	0.0498576
LysoPE(22:6(4Z,7Z,10Z,13Z,16Z,19Z)/0:0)	LBHD2	0.941124	0.00509754
LysoPE(22:6(4Z,7Z,10Z,13Z,16Z,19Z)/0:0)	CD79A	0.828571	0.0583333
LysoPE(22:6(4Z,7Z,10Z,13Z,16Z,19Z)/0:0)	SASH3	0.758971	0.0801412
LysoPE(22:6(4Z,7Z,10Z,13Z,16Z,19Z)/0:0)	ARPP21	0.758971	0.0801412
LysoPE(22:6(4Z,7Z,10Z,13Z,16Z,19Z)/0:0)	HLA-DRB5	0.758971	0.0801412
LysoPE(22:6(4Z,7Z,10Z,13Z,16Z,19Z)/0:0)	SPN	0.927634	0.00766584
LysoPE(22:6(4Z,7Z,10Z,13Z,16Z,19Z)/0:0)	IL7R	0.880406	0.0205987
LysoPE(22:6(4Z,7Z,10Z,13Z,16Z,19Z)/0:0)	HLA-DRB1	0.880406	0.0205987
LysoPE(22:6(4Z,7Z,10Z,13Z,16Z,19Z)/0:0)	PTPRC	0.6	0.241667
LysoPE(22:6(4Z,7Z,10Z,13Z,16Z,19Z)/0:0)	AL355987	-0.6	0.241667
LysoPE(22:6(4Z,7Z,10Z,13Z,16Z,19Z)/0:0)	SLC43A3	0.657143	0.175
LysoPE(22:6(4Z,7Z,10Z,13Z,16Z,19Z)/0:0)	FLI1	0.698253	0.122839
LysoPE(22:6(4Z,7Z,10Z,13Z,16Z,19Z)/0:0)	EVI2B	0.758971	0.0801412
LysoPE(22:6(4Z,7Z,10Z,13Z,16Z,19Z)/0:0)	FAM66D	-0.758971	0.0801412
LysoPE(22:6(4Z,7Z,10Z,13Z,16Z,19Z)/0:0)	SCN3A	0.880406	0.0205987
LysoPE(22:6(4Z,7Z,10Z,13Z,16Z,19Z)/0:0)	ATP1A3	0.771429	0.102778
LysoPE(22:6(4Z,7Z,10Z,13Z,16Z,19Z)/0:0)	IRF8	0.941124	0.00509754
LysoPE(22:6(4Z,7Z,10Z,13Z,16Z,19Z)/0:0)	SCHIP1	-0.542857	0.297222
LysoPE(22:6(4Z,7Z,10Z,13Z,16Z,19Z)/0:0)	RHOH	0.698253	0.122839
LysoPE(22:6(4Z,7Z,10Z,13Z,16Z,19Z)/0:0)	NOTCH2NLC	0.371429	0.497222
LysoPE(22:6(4Z,7Z,10Z,13Z,16Z,19Z)/0:0)	REM1	0.714286	0.136111
LysoPE(22:6(4Z,7Z,10Z,13Z,16Z,19Z)/0:0)	FCRLA	0.637748	0.173071
LysoPE(22:6(4Z,7Z,10Z,13Z,16Z,19Z)/0:0)	CAPSL	0.657143	0.175
LysoPE(22:6(4Z,7Z,10Z,13Z,16Z,19Z)/0:0)	CD79B	0.657143	0.175
LysoPE(22:6(4Z,7Z,10Z,13Z,16Z,19Z)/0:0)	GFAP	0.758971	0.0801412
LysoPE(22:6(4Z,7Z,10Z,13Z,16Z,19Z)/0:0)	ST6GAL1	0.885714	0.0333333
LysoPE(22:6(4Z,7Z,10Z,13Z,16Z,19Z)/0:0)	BMP7	0.542857	0.297222
N-methyl-L-glutamic Acid	IGHM	0.771429	0.102778
N-methyl-L-glutamic Acid	IGLV8-61	0.753702	0.0835233
N-methyl-L-glutamic Acid	ALDH3A1	0.885714	0.0333333
N-methyl-L-glutamic Acid	IGLC2	0.637748	0.173071
N-methyl-L-glutamic Acid	IGLC3	0.880406	0.0205987
N-methyl-L-glutamic Acid	IFI16	0.811679	0.0498576
N-methyl-L-glutamic Acid	TCL1A	0.880406	0.0205987
N-methyl-L-glutamic Acid	LSP1	0.840668	0.0360576
N-methyl-L-glutamic Acid	TMEM189-UBE2V1	-0.654654	0.158302
N-methyl-L-glutamic Acid	HLA-DRA	0.758971	0.0801412
N-methyl-L-glutamic Acid	PAX5	0.880406	0.0205987
N-methyl-L-glutamic Acid	AL713998	0.927634	0.00766584
N-methyl-L-glutamic Acid	IRAG2	0.758971	0.0801412
N-methyl-L-glutamic Acid	AL035461	-0.130931	0.804726
N-methyl-L-glutamic Acid	IGLV6-57	0.753702	0.0835233
N-methyl-L-glutamic Acid	DOCK2	0.698253	0.122839
N-methyl-L-glutamic Acid	AL158066	-0.130931	0.804726
N-methyl-L-glutamic Acid	ISY1-RAB43	0.654654	0.158302
N-methyl-L-glutamic Acid	POU2AF1	0.771429	0.102778
N-methyl-L-glutamic Acid	IGLL1	0.758971	0.0801412
N-methyl-L-glutamic Acid	AL592490	-0.130931	0.804726
N-methyl-L-glutamic Acid	PCDHGB7	-0.771429	0.102778
N-methyl-L-glutamic Acid	AC027796	0.130931	0.804726
N-methyl-L-glutamic Acid	MIR222HG	0.392792	0.441113
N-methyl-L-glutamic Acid	HCG4	0.654654	0.158302
N-methyl-L-glutamic Acid	AC010422	0.392792	0.441113
N-methyl-L-glutamic Acid	SLC2A5	0.880406	0.0205987
N-methyl-L-glutamic Acid	ALOX5AP	0.880406	0.0205987
N-methyl-L-glutamic Acid	ITGA4	0.698253	0.122839
N-methyl-L-glutamic Acid	TRBC2	0.758971	0.0801412
N-methyl-L-glutamic Acid	APBB1IP	0.758971	0.0801412
N-methyl-L-glutamic Acid	PCDHGB1	0.771429	0.102778
N-methyl-L-glutamic Acid	FAM157B	-0.771429	0.102778
N-methyl-L-glutamic Acid	IGHV4-4	0.758971	0.0801412
N-methyl-L-glutamic Acid	ZEB2	0.698253	0.122839
N-methyl-L-glutamic Acid	CDC42-AS1	0.942857	0.0166667
N-methyl-L-glutamic Acid	RAB4B-EGLN2	-0.637748	0.173071
N-methyl-L-glutamic Acid	LBHD2	0.698253	0.122839
N-methyl-L-glutamic Acid	CD79A	0.6	0.241667
N-methyl-L-glutamic Acid	SASH3	0.880406	0.0205987
N-methyl-L-glutamic Acid	ARPP21	0.880406	0.0205987
N-methyl-L-glutamic Acid	HLA-DRB5	0.880406	0.0205987
N-methyl-L-glutamic Acid	SPN	0.724714	0.103243
N-methyl-L-glutamic Acid	IL7R	0.758971	0.0801412
N-methyl-L-glutamic Acid	HLA-DRB1	0.758971	0.0801412
N-methyl-L-glutamic Acid	PTPRC	0.828571	0.0583333
N-methyl-L-glutamic Acid	AL355987	-0.885714	0.0333333
N-methyl-L-glutamic Acid	SLC43A3	0.942857	0.0166667
N-methyl-L-glutamic Acid	FLI1	0.941124	0.00509754
N-methyl-L-glutamic Acid	EVI2B	0.880406	0.0205987
N-methyl-L-glutamic Acid	FAM66D	-0.941124	0.00509754
N-methyl-L-glutamic Acid	SCN3A	0.758971	0.0801412
N-methyl-L-glutamic Acid	ATP1A3	0.828571	0.0583333
N-methyl-L-glutamic Acid	IRF8	0.698253	0.122839
N-methyl-L-glutamic Acid	SCHIP1	-0.142857	0.802778
N-methyl-L-glutamic Acid	RHOH	0.941124	0.00509754
N-methyl-L-glutamic Acid	NOTCH2NLC	0.657143	0.175
N-methyl-L-glutamic Acid	REM1	0.771429	0.102778
N-methyl-L-glutamic Acid	FCRLA	0.927634	0.00766584
N-methyl-L-glutamic Acid	CAPSL	0.771429	0.102778
N-methyl-L-glutamic Acid	CD79B	0.771429	0.102778
N-methyl-L-glutamic Acid	GFAP	0.880406	0.0205987
N-methyl-L-glutamic Acid	ST6GAL1	0.771429	0.102778
N-methyl-L-glutamic Acid	BMP7	0.942857	0.0166667
LysoPE(20:4(8Z,11Z,14Z,17Z)/0:0)	IGHM	0.714286	0.136111
LysoPE(20:4(8Z,11Z,14Z,17Z)/0:0)	IGLV8-61	0.724714	0.103243
LysoPE(20:4(8Z,11Z,14Z,17Z)/0:0)	ALDH3A1	0.771429	0.102778
LysoPE(20:4(8Z,11Z,14Z,17Z)/0:0)	IGLC2	0.840668	0.0360576
LysoPE(20:4(8Z,11Z,14Z,17Z)/0:0)	IGLC3	0.758971	0.0801412
LysoPE(20:4(8Z,11Z,14Z,17Z)/0:0)	IFI16	0.753702	0.0835233
LysoPE(20:4(8Z,11Z,14Z,17Z)/0:0)	TCL1A	0.758971	0.0801412
LysoPE(20:4(8Z,11Z,14Z,17Z)/0:0)	LSP1	0.811679	0.0498576
LysoPE(20:4(8Z,11Z,14Z,17Z)/0:0)	TMEM189-UBE2V1	-0.392792	0.441113
LysoPE(20:4(8Z,11Z,14Z,17Z)/0:0)	HLA-DRA	0.880406	0.0205987
LysoPE(20:4(8Z,11Z,14Z,17Z)/0:0)	PAX5	0.758971	0.0801412
LysoPE(20:4(8Z,11Z,14Z,17Z)/0:0)	AL713998	0.637748	0.173071
LysoPE(20:4(8Z,11Z,14Z,17Z)/0:0)	IRAG2	0.880406	0.0205987
LysoPE(20:4(8Z,11Z,14Z,17Z)/0:0)	AL035461	-0.654654	0.158302
LysoPE(20:4(8Z,11Z,14Z,17Z)/0:0)	IGLV6-57	0.724714	0.103243
LysoPE(20:4(8Z,11Z,14Z,17Z)/0:0)	DOCK2	0.941124	0.00509754
LysoPE(20:4(8Z,11Z,14Z,17Z)/0:0)	AL158066	-0.654654	0.158302
LysoPE(20:4(8Z,11Z,14Z,17Z)/0:0)	ISY1-RAB43	0.130931	0.804726
LysoPE(20:4(8Z,11Z,14Z,17Z)/0:0)	POU2AF1	0.828571	0.0583333
LysoPE(20:4(8Z,11Z,14Z,17Z)/0:0)	IGLL1	0.880406	0.0205987
LysoPE(20:4(8Z,11Z,14Z,17Z)/0:0)	AL592490	-0.654654	0.158302
LysoPE(20:4(8Z,11Z,14Z,17Z)/0:0)	PCDHGB7	-0.828571	0.0583333
LysoPE(20:4(8Z,11Z,14Z,17Z)/0:0)	AC027796	0.654654	0.158302
LysoPE(20:4(8Z,11Z,14Z,17Z)/0:0)	MIR222HG	0.392792	0.441113
LysoPE(20:4(8Z,11Z,14Z,17Z)/0:0)	HCG4	0.130931	0.804726
LysoPE(20:4(8Z,11Z,14Z,17Z)/0:0)	AC010422	0.392792	0.441113
LysoPE(20:4(8Z,11Z,14Z,17Z)/0:0)	SLC2A5	0.758971	0.0801412
LysoPE(20:4(8Z,11Z,14Z,17Z)/0:0)	ALOX5AP	0.758971	0.0801412
LysoPE(20:4(8Z,11Z,14Z,17Z)/0:0)	ITGA4	0.941124	0.00509754
LysoPE(20:4(8Z,11Z,14Z,17Z)/0:0)	TRBC2	0.880406	0.0205987
LysoPE(20:4(8Z,11Z,14Z,17Z)/0:0)	APBB1IP	0.880406	0.0205987
LysoPE(20:4(8Z,11Z,14Z,17Z)/0:0)	PCDHGB1	0.828571	0.0583333
LysoPE(20:4(8Z,11Z,14Z,17Z)/0:0)	FAM157B	-0.714286	0.136111
LysoPE(20:4(8Z,11Z,14Z,17Z)/0:0)	IGHV4-4	0.880406	0.0205987
LysoPE(20:4(8Z,11Z,14Z,17Z)/0:0)	ZEB2	0.941124	0.00509754
LysoPE(20:4(8Z,11Z,14Z,17Z)/0:0)	CDC42-AS1	0.657143	0.175
LysoPE(20:4(8Z,11Z,14Z,17Z)/0:0)	RAB4B-EGLN2	-0.811679	0.0498576
LysoPE(20:4(8Z,11Z,14Z,17Z)/0:0)	LBHD2	0.941124	0.00509754
LysoPE(20:4(8Z,11Z,14Z,17Z)/0:0)	CD79A	0.828571	0.0583333
LysoPE(20:4(8Z,11Z,14Z,17Z)/0:0)	SASH3	0.758971	0.0801412
LysoPE(20:4(8Z,11Z,14Z,17Z)/0:0)	ARPP21	0.758971	0.0801412
LysoPE(20:4(8Z,11Z,14Z,17Z)/0:0)	HLA-DRB5	0.758971	0.0801412
LysoPE(20:4(8Z,11Z,14Z,17Z)/0:0)	SPN	0.927634	0.00766584
LysoPE(20:4(8Z,11Z,14Z,17Z)/0:0)	IL7R	0.880406	0.0205987
LysoPE(20:4(8Z,11Z,14Z,17Z)/0:0)	HLA-DRB1	0.880406	0.0205987
LysoPE(20:4(8Z,11Z,14Z,17Z)/0:0)	PTPRC	0.6	0.241667
LysoPE(20:4(8Z,11Z,14Z,17Z)/0:0)	AL355987	-0.6	0.241667
LysoPE(20:4(8Z,11Z,14Z,17Z)/0:0)	SLC43A3	0.657143	0.175
LysoPE(20:4(8Z,11Z,14Z,17Z)/0:0)	FLI1	0.698253	0.122839
LysoPE(20:4(8Z,11Z,14Z,17Z)/0:0)	EVI2B	0.758971	0.0801412
LysoPE(20:4(8Z,11Z,14Z,17Z)/0:0)	FAM66D	-0.758971	0.0801412
LysoPE(20:4(8Z,11Z,14Z,17Z)/0:0)	SCN3A	0.880406	0.0205987
LysoPE(20:4(8Z,11Z,14Z,17Z)/0:0)	ATP1A3	0.771429	0.102778
LysoPE(20:4(8Z,11Z,14Z,17Z)/0:0)	IRF8	0.941124	0.00509754
LysoPE(20:4(8Z,11Z,14Z,17Z)/0:0)	SCHIP1	-0.542857	0.297222
LysoPE(20:4(8Z,11Z,14Z,17Z)/0:0)	RHOH	0.698253	0.122839
LysoPE(20:4(8Z,11Z,14Z,17Z)/0:0)	NOTCH2NLC	0.371429	0.497222
LysoPE(20:4(8Z,11Z,14Z,17Z)/0:0)	REM1	0.714286	0.136111
LysoPE(20:4(8Z,11Z,14Z,17Z)/0:0)	FCRLA	0.637748	0.173071
LysoPE(20:4(8Z,11Z,14Z,17Z)/0:0)	CAPSL	0.657143	0.175
LysoPE(20:4(8Z,11Z,14Z,17Z)/0:0)	CD79B	0.657143	0.175
LysoPE(20:4(8Z,11Z,14Z,17Z)/0:0)	GFAP	0.758971	0.0801412
LysoPE(20:4(8Z,11Z,14Z,17Z)/0:0)	ST6GAL1	0.885714	0.0333333
LysoPE(20:4(8Z,11Z,14Z,17Z)/0:0)	BMP7	0.542857	0.297222
Stearoylcarnitine	IGHM	0.657143	0.175
Stearoylcarnitine	IGLV8-61	0.753702	0.0835233
Stearoylcarnitine	ALDH3A1	0.6	0.241667
Stearoylcarnitine	IGLC2	0.811679	0.0498576
Stearoylcarnitine	IGLC3	0.698253	0.122839
Stearoylcarnitine	IFI16	0.811679	0.0498576
Stearoylcarnitine	TCL1A	0.698253	0.122839
Stearoylcarnitine	LSP1	0.666737	0.14809
Stearoylcarnitine	TMEM189-UBE2V1	-0.130931	0.804726
Stearoylcarnitine	HLA-DRA	0.758971	0.0801412
Stearoylcarnitine	PAX5	0.698253	0.122839
Stearoylcarnitine	AL713998	0.753702	0.0835233
Stearoylcarnitine	IRAG2	0.758971	0.0801412
Stearoylcarnitine	AL035461	-0.654654	0.158302
Stearoylcarnitine	IGLV6-57	0.753702	0.0835233
Stearoylcarnitine	DOCK2	0.880406	0.0205987
Stearoylcarnitine	AL158066	-0.654654	0.158302
Stearoylcarnitine	ISY1-RAB43	0.130931	0.804726
Stearoylcarnitine	POU2AF1	0.714286	0.136111
Stearoylcarnitine	IGLL1	0.758971	0.0801412
Stearoylcarnitine	AL592490	-0.654654	0.158302
Stearoylcarnitine	PCDHGB7	-0.714286	0.136111
Stearoylcarnitine	AC027796	0.392792	0.441113
Stearoylcarnitine	MIR222HG	0.654654	0.158302
Stearoylcarnitine	HCG4	0.130931	0.804726
Stearoylcarnitine	AC010422	0.654654	0.158302
Stearoylcarnitine	SLC2A5	0.880406	0.0205987
Stearoylcarnitine	ALOX5AP	0.880406	0.0205987
Stearoylcarnitine	ITGA4	0.880406	0.0205987
Stearoylcarnitine	TRBC2	0.758971	0.0801412
Stearoylcarnitine	APBB1IP	0.758971	0.0801412
Stearoylcarnitine	PCDHGB1	0.885714	0.0333333
Stearoylcarnitine	FAM157B	-0.657143	0.175
Stearoylcarnitine	IGHV4-4	0.758971	0.0801412
Stearoylcarnitine	ZEB2	0.880406	0.0205987
Stearoylcarnitine	CDC42-AS1	0.714286	0.136111
Stearoylcarnitine	RAB4B-EGLN2	-0.927634	0.00766584
Stearoylcarnitine	LBHD2	0.880406	0.0205987
Stearoylcarnitine	CD79A	0.885714	0.0333333
Stearoylcarnitine	SASH3	0.698253	0.122839
Stearoylcarnitine	ARPP21	0.880406	0.0205987
Stearoylcarnitine	HLA-DRB5	0.698253	0.122839
Stearoylcarnitine	SPN	0.724714	0.103243
Stearoylcarnitine	IL7R	0.758971	0.0801412
Stearoylcarnitine	HLA-DRB1	0.758971	0.0801412
Stearoylcarnitine	PTPRC	0.771429	0.102778
Stearoylcarnitine	AL355987	-0.6	0.241667
Stearoylcarnitine	SLC43A3	0.542857	0.297222
Stearoylcarnitine	FLI1	0.758971	0.0801412
Stearoylcarnitine	EVI2B	0.880406	0.0205987
Stearoylcarnitine	FAM66D	-0.698253	0.122839
Stearoylcarnitine	SCN3A	0.941124	0.00509754
Stearoylcarnitine	ATP1A3	0.771429	0.102778
Stearoylcarnitine	IRF8	0.880406	0.0205987
Stearoylcarnitine	SCHIP1	-0.828571	0.0583333
Stearoylcarnitine	RHOH	0.758971	0.0801412
Stearoylcarnitine	NOTCH2NLC	0.657143	0.175
Stearoylcarnitine	REM1	0.657143	0.175
Stearoylcarnitine	FCRLA	0.753702	0.0835233
Stearoylcarnitine	CAPSL	0.714286	0.136111
Stearoylcarnitine	CD79B	0.714286	0.136111
Stearoylcarnitine	GFAP	0.698253	0.122839
Stearoylcarnitine	ST6GAL1	0.828571	0.0583333
Stearoylcarnitine	BMP7	0.657143	0.175
Tetradecanoylcarnitine	IGHM	0.771429	0.102778
Tetradecanoylcarnitine	IGLV8-61	0.985611	0.000309086
Tetradecanoylcarnitine	ALDH3A1	0.828571	0.0583333
Tetradecanoylcarnitine	IGLC2	0.927634	0.00766584
Tetradecanoylcarnitine	IGLC3	0.941124	0.00509754
Tetradecanoylcarnitine	IFI16	0.579771	0.227784
Tetradecanoylcarnitine	TCL1A	0.941124	0.00509754
Tetradecanoylcarnitine	LSP1	0.898645	0.0148886
Tetradecanoylcarnitine	TMEM189-UBE2V1	-0.130931	0.804726
Tetradecanoylcarnitine	HLA-DRA	0.880406	0.0205987
Tetradecanoylcarnitine	PAX5	0.941124	0.00509754
Tetradecanoylcarnitine	AL713998	0.637748	0.173071
Tetradecanoylcarnitine	IRAG2	0.880406	0.0205987
Tetradecanoylcarnitine	AL035461	-0.654654	0.158302
Tetradecanoylcarnitine	IGLV6-57	0.985611	0.000309086
Tetradecanoylcarnitine	DOCK2	0.758971	0.0801412
Tetradecanoylcarnitine	AL158066	-0.654654	0.158302
Tetradecanoylcarnitine	ISY1-RAB43	0.654654	0.158302
Tetradecanoylcarnitine	POU2AF1	0.942857	0.0166667
Tetradecanoylcarnitine	IGLL1	0.880406	0.0205987
Tetradecanoylcarnitine	AL592490	-0.654654	0.158302
Tetradecanoylcarnitine	PCDHGB7	-0.6	0.241667
Tetradecanoylcarnitine	AC027796	0.392792	0.441113
Tetradecanoylcarnitine	MIR222HG	0.130931	0.804726
Tetradecanoylcarnitine	HCG4	0.654654	0.158302
Tetradecanoylcarnitine	AC010422	0.130931	0.804726
Tetradecanoylcarnitine	SLC2A5	0.758971	0.0801412
Tetradecanoylcarnitine	ALOX5AP	0.758971	0.0801412
Tetradecanoylcarnitine	ITGA4	0.758971	0.0801412
Tetradecanoylcarnitine	TRBC2	0.880406	0.0205987
Tetradecanoylcarnitine	APBB1IP	0.880406	0.0205987
Tetradecanoylcarnitine	PCDHGB1	0.771429	0.102778
Tetradecanoylcarnitine	FAM157B	-0.771429	0.102778
Tetradecanoylcarnitine	IGHV4-4	0.880406	0.0205987
Tetradecanoylcarnitine	ZEB2	0.758971	0.0801412
Tetradecanoylcarnitine	CDC42-AS1	0.6	0.241667
Tetradecanoylcarnitine	RAB4B-EGLN2	-0.753702	0.0835233
Tetradecanoylcarnitine	LBHD2	0.758971	0.0801412
Tetradecanoylcarnitine	CD79A	0.771429	0.102778
Tetradecanoylcarnitine	SASH3	0.941124	0.00509754
Tetradecanoylcarnitine	ARPP21	0.758971	0.0801412
Tetradecanoylcarnitine	HLA-DRB5	0.941124	0.00509754
Tetradecanoylcarnitine	SPN	0.840668	0.0360576
Tetradecanoylcarnitine	IL7R	0.880406	0.0205987
Tetradecanoylcarnitine	HLA-DRB1	0.880406	0.0205987
Tetradecanoylcarnitine	PTPRC	0.885714	0.0333333
Tetradecanoylcarnitine	AL355987	-0.828571	0.0583333
Tetradecanoylcarnitine	SLC43A3	0.771429	0.102778
Tetradecanoylcarnitine	FLI1	0.880406	0.0205987
Tetradecanoylcarnitine	EVI2B	0.758971	0.0801412
Tetradecanoylcarnitine	FAM66D	-0.698253	0.122839
Tetradecanoylcarnitine	SCN3A	0.698253	0.122839
Tetradecanoylcarnitine	ATP1A3	0.885714	0.0333333
Tetradecanoylcarnitine	IRF8	0.758971	0.0801412
Tetradecanoylcarnitine	SCHIP1	-0.485714	0.355556
Tetradecanoylcarnitine	RHOH	0.880406	0.0205987
Tetradecanoylcarnitine	NOTCH2NLC	0.771429	0.102778
Tetradecanoylcarnitine	REM1	0.771429	0.102778
Tetradecanoylcarnitine	FCRLA	0.637748	0.173071
Tetradecanoylcarnitine	CAPSL	0.942857	0.0166667
Tetradecanoylcarnitine	CD79B	0.942857	0.0166667
Tetradecanoylcarnitine	GFAP	0.941124	0.00509754
Tetradecanoylcarnitine	ST6GAL1	0.6	0.241667
Tetradecanoylcarnitine	BMP7	0.771429	0.102778
Dibutyl phthalate	IGHM	0.771429	0.102778
Dibutyl phthalate	IGLV8-61	0.753702	0.0835233
Dibutyl phthalate	ALDH3A1	0.542857	0.297222
Dibutyl phthalate	IGLC2	0.811679	0.0498576
Dibutyl phthalate	IGLC3	0.698253	0.122839
Dibutyl phthalate	IFI16	0.898645	0.0148886
Dibutyl phthalate	TCL1A	0.698253	0.122839
Dibutyl phthalate	LSP1	0.579771	0.227784
Dibutyl phthalate	TMEM189-UBE2V1	-0.130931	0.804726
Dibutyl phthalate	HLA-DRA	0.758971	0.0801412
Dibutyl phthalate	PAX5	0.698253	0.122839
Dibutyl phthalate	AL713998	0.840668	0.0360576
Dibutyl phthalate	IRAG2	0.758971	0.0801412
Dibutyl phthalate	AL035461	-0.392792	0.441113
Dibutyl phthalate	IGLV6-57	0.753702	0.0835233
Dibutyl phthalate	DOCK2	0.880406	0.0205987
Dibutyl phthalate	AL158066	-0.392792	0.441113
Dibutyl phthalate	ISY1-RAB43	0.130931	0.804726
Dibutyl phthalate	POU2AF1	0.6	0.241667
Dibutyl phthalate	IGLL1	0.758971	0.0801412
Dibutyl phthalate	AL592490	-0.392792	0.441113
Dibutyl phthalate	PCDHGB7	-0.771429	0.102778
Dibutyl phthalate	AC027796	0.392792	0.441113
Dibutyl phthalate	MIR222HG	0.654654	0.158302
Dibutyl phthalate	HCG4	0.130931	0.804726
Dibutyl phthalate	AC010422	0.654654	0.158302
Dibutyl phthalate	SLC2A5	0.880406	0.0205987
Dibutyl phthalate	ALOX5AP	0.880406	0.0205987
Dibutyl phthalate	ITGA4	0.880406	0.0205987
Dibutyl phthalate	TRBC2	0.758971	0.0801412
Dibutyl phthalate	APBB1IP	0.758971	0.0801412
Dibutyl phthalate	PCDHGB1	0.771429	0.102778
Dibutyl phthalate	FAM157B	-0.771429	0.102778
Dibutyl phthalate	IGHV4-4	0.758971	0.0801412
Dibutyl phthalate	ZEB2	0.880406	0.0205987
Dibutyl phthalate	CDC42-AS1	0.771429	0.102778
Dibutyl phthalate	RAB4B-EGLN2	-0.985611	0.000309086
Dibutyl phthalate	LBHD2	0.880406	0.0205987
Dibutyl phthalate	CD79A	0.942857	0.0166667
Dibutyl phthalate	SASH3	0.698253	0.122839
Dibutyl phthalate	ARPP21	0.880406	0.0205987
Dibutyl phthalate	HLA-DRB5	0.698253	0.122839
Dibutyl phthalate	SPN	0.637748	0.173071
Dibutyl phthalate	IL7R	0.758971	0.0801412
Dibutyl phthalate	HLA-DRB1	0.758971	0.0801412
Dibutyl phthalate	PTPRC	0.828571	0.0583333
Dibutyl phthalate	AL355987	-0.714286	0.136111
Dibutyl phthalate	SLC43A3	0.6	0.241667
Dibutyl phthalate	FLI1	0.758971	0.0801412
Dibutyl phthalate	EVI2B	0.880406	0.0205987
Dibutyl phthalate	FAM66D	-0.758971	0.0801412
Dibutyl phthalate	SCN3A	0.941124	0.00509754
Dibutyl phthalate	ATP1A3	0.657143	0.175
Dibutyl phthalate	IRF8	0.880406	0.0205987
Dibutyl phthalate	SCHIP1	-0.771429	0.102778
Dibutyl phthalate	RHOH	0.758971	0.0801412
Dibutyl phthalate	NOTCH2NLC	0.714286	0.136111
Dibutyl phthalate	REM1	0.771429	0.102778
Dibutyl phthalate	FCRLA	0.840668	0.0360576
Dibutyl phthalate	CAPSL	0.771429	0.102778
Dibutyl phthalate	CD79B	0.771429	0.102778
Dibutyl phthalate	GFAP	0.698253	0.122839
Dibutyl phthalate	ST6GAL1	0.771429	0.102778
Dibutyl phthalate	BMP7	0.771429	0.102778
LysoPC(O-18:0)	IGHM	0.6	0.241667
LysoPC(O-18:0)	IGLV8-61	0.666737	0.14809
LysoPC(O-18:0)	ALDH3A1	0.714286	0.136111
LysoPC(O-18:0)	IGLC2	0.724714	0.103243
LysoPC(O-18:0)	IGLC3	0.698253	0.122839
LysoPC(O-18:0)	IFI16	0.811679	0.0498576
LysoPC(O-18:0)	TCL1A	0.698253	0.122839
LysoPC(O-18:0)	LSP1	0.753702	0.0835233
LysoPC(O-18:0)	TMEM189-UBE2V1	-0.392792	0.441113
LysoPC(O-18:0)	HLA-DRA	0.758971	0.0801412
LysoPC(O-18:0)	PAX5	0.698253	0.122839
LysoPC(O-18:0)	AL713998	0.753702	0.0835233
LysoPC(O-18:0)	IRAG2	0.758971	0.0801412
LysoPC(O-18:0)	AL035461	-0.654654	0.158302
LysoPC(O-18:0)	IGLV6-57	0.666737	0.14809
LysoPC(O-18:0)	DOCK2	0.880406	0.0205987
LysoPC(O-18:0)	AL158066	-0.654654	0.158302
LysoPC(O-18:0)	ISY1-RAB43	0.130931	0.804726
LysoPC(O-18:0)	POU2AF1	0.771429	0.102778
LysoPC(O-18:0)	IGLL1	0.758971	0.0801412
LysoPC(O-18:0)	AL592490	-0.654654	0.158302
LysoPC(O-18:0)	PCDHGB7	-0.771429	0.102778
LysoPC(O-18:0)	AC027796	0.392792	0.441113
LysoPC(O-18:0)	MIR222HG	0.654654	0.158302
LysoPC(O-18:0)	HCG4	0.130931	0.804726
LysoPC(O-18:0)	AC010422	0.654654	0.158302
LysoPC(O-18:0)	SLC2A5	0.880406	0.0205987
LysoPC(O-18:0)	ALOX5AP	0.880406	0.0205987
LysoPC(O-18:0)	ITGA4	0.880406	0.0205987
LysoPC(O-18:0)	TRBC2	0.758971	0.0801412
LysoPC(O-18:0)	APBB1IP	0.758971	0.0801412
LysoPC(O-18:0)	PCDHGB1	0.942857	0.0166667
LysoPC(O-18:0)	FAM157B	-0.6	0.241667
LysoPC(O-18:0)	IGHV4-4	0.758971	0.0801412
LysoPC(O-18:0)	ZEB2	0.880406	0.0205987
LysoPC(O-18:0)	CDC42-AS1	0.771429	0.102778
LysoPC(O-18:0)	RAB4B-EGLN2	-0.811679	0.0498576
LysoPC(O-18:0)	LBHD2	0.880406	0.0205987
LysoPC(O-18:0)	CD79A	0.771429	0.102778
LysoPC(O-18:0)	SASH3	0.698253	0.122839
LysoPC(O-18:0)	ARPP21	0.880406	0.0205987
LysoPC(O-18:0)	HLA-DRB5	0.698253	0.122839
LysoPC(O-18:0)	SPN	0.811679	0.0498576
LysoPC(O-18:0)	IL7R	0.758971	0.0801412
LysoPC(O-18:0)	HLA-DRB1	0.758971	0.0801412
LysoPC(O-18:0)	PTPRC	0.657143	0.175
LysoPC(O-18:0)	AL355987	-0.542857	0.297222
LysoPC(O-18:0)	SLC43A3	0.6	0.241667
LysoPC(O-18:0)	FLI1	0.758971	0.0801412
LysoPC(O-18:0)	EVI2B	0.880406	0.0205987
LysoPC(O-18:0)	FAM66D	-0.758971	0.0801412
LysoPC(O-18:0)	SCN3A	0.941124	0.00509754
LysoPC(O-18:0)	ATP1A3	0.828571	0.0583333
LysoPC(O-18:0)	IRF8	0.880406	0.0205987
LysoPC(O-18:0)	SCHIP1	-0.657143	0.175
LysoPC(O-18:0)	RHOH	0.758971	0.0801412
LysoPC(O-18:0)	NOTCH2NLC	0.485714	0.355556
LysoPC(O-18:0)	REM1	0.6	0.241667
LysoPC(O-18:0)	FCRLA	0.753702	0.0835233
LysoPC(O-18:0)	CAPSL	0.6	0.241667
LysoPC(O-18:0)	CD79B	0.6	0.241667
LysoPC(O-18:0)	GFAP	0.698253	0.122839
LysoPC(O-18:0)	ST6GAL1	0.942857	0.0166667
LysoPC(O-18:0)	BMP7	0.6	0.241667

## Sheet: Control vs High concentration
node1	node2	corr	corr.p
1-Butylamine	SLC2A1	-0.885714	0.0333333
1-Butylamine	JUN	-1	0.00277778
1-Butylamine	LDLR	-0.942857	0.0166667
1-Butylamine	SMOX	-0.657143	0.175
1-Butylamine	CHKA	-0.885714	0.0333333
1-Butylamine	PNPLA2	-0.657143	0.175
1-Butylamine	NEU1	-0.714286	0.136111
1-Butylamine	FOS	-0.942857	0.0166667
1-Butylamine	PRODH	0.542857	0.297222
1-Butylamine	SLC17A7	-0.714286	0.136111
1-Butylamine	PGM1	-0.885714	0.0333333
1-Butylamine	MAT2A	0.6	0.241667
1-Butylamine	IRS2	-0.942857	0.0166667
1-Butylamine	ATP1B3	-0.771429	0.102778
1-Butylamine	GPX3	-0.714286	0.136111
1-Butylamine	VDAC2	-0.885714	0.0333333
1-Butylamine	TKT	-0.885714	0.0333333
1-Butylamine	MAP2K1	-0.885714	0.0333333
1-Butylamine	CHAC1	0.885714	0.0333333
1-Butylamine	WASF2	-0.885714	0.0333333
1-Butylamine	SAT1	-0.771429	0.102778
1-Butylamine	CRTC2	-0.657143	0.175
1-Butylamine	SLC34A2	0.771429	0.102778
1-Butylamine	PCK2	0.6	0.241667
1-Butylamine	PLPP2	-0.771429	0.102778
1-Butylamine	NPC2	-0.542857	0.297222
1-Butylamine	FTL	-0.714286	0.136111
1-Butylamine	HEXB	-0.771429	0.102778
1-Butylamine	AMPD2	-0.942857	0.0166667
1-Butylamine	MT-ND3	0.942857	0.0166667
1-Butylamine	PMM2	-0.885714	0.0333333
1-Butylamine	PLTP	-0.714286	0.136111
1-Butylamine	PDGFB	-0.771429	0.102778
1-Butylamine	ALDOA	-0.6	0.241667
1-Butylamine	CES2	0.942857	0.0166667
1-Butylamine	UPP1	-0.771429	0.102778
1-Butylamine	NT5E	-0.771429	0.102778
1-Butylamine	RFK	-0.942857	0.0166667
1-Butylamine	HCCS	-0.942857	0.0166667
1-Butylamine	EDN2	-0.885714	0.0333333
1-Butylamine	ADCY9	-0.885714	0.0333333
1-Butylamine	PNPO	0.657143	0.175
1-Butylamine	GAL	-0.6	0.241667
1-Butylamine	PLA2G15	-0.771429	0.102778
1-Butylamine	PRSS1	0.771429	0.102778
1-Butylamine	PSAT1	0.657143	0.175
1-Butylamine	COL1A1	-0.885714	0.0333333
1-Butylamine	PYCR3	0.771429	0.102778
1-Butylamine	ACP2	0.885714	0.0333333
1-Butylamine	GLA	-0.771429	0.102778
1-Butylamine	TP53	0.657143	0.175
1-Butylamine	MARS1	0.657143	0.175
1-Butylamine	SOCS3	-0.942857	0.0166667
1-Butylamine	SDSL	0.885714	0.0333333
1-Butylamine	MT-ND2	0.657143	0.175
1-Butylamine	MT-ND6	0.657143	0.175
1-Butylamine	MT-ND1	0.771429	0.102778
1-Butylamine	GAD1	-0.885714	0.0333333
1-Butylamine	ADCY5	0.714286	0.136111
1-Butylamine	SUOX	0.771429	0.102778
1-Butylamine	MT-ND4	0.657143	0.175
1-Butylamine	H6PD	0.657143	0.175
1-Butylamine	ACYP1	-0.828571	0.0583333
1-Butylamine	PPP3CC	-0.771429	0.102778
1-Butylamine	PIK3R3	0.657143	0.175
1-Butylamine	ENTPD2	0.6	0.241667
1-Butylamine	ERBB2	0.714286	0.136111
1-Butylamine	PRSS2	0.714286	0.136111
1-Butylamine	AK6	-0.714286	0.136111
1-Butylamine	NME1-NME2	-0.771429	0.102778
1-Butylamine	ADCY3	0.771429	0.102778
1-Butylamine	ABCA1	0.6	0.241667
1-Butylamine	UROS	0.714286	0.136111
1-Butylamine	LCAT	-0.885714	0.0333333
1-Butylamine	CREB5	-0.885714	0.0333333
1-Butylamine	AASDHPPT	0.657143	0.175
1-Butylamine	SPHK1	-0.6	0.241667
1-Butylamine	HMGCL	0.771429	0.102778
1-Butylamine	SIRT3	0.885714	0.0333333
1-Butylamine	HLCS	0.6	0.241667
1-Butylamine	SEPHS2	0.771429	0.102778
1-Butylamine	TST	0.771429	0.102778
1-Butylamine	DLD	0.771429	0.102778
1-Butylamine	CREB3L4	0.771429	0.102778
1-Butylamine	NAGK	0.942857	0.0166667
1-Butylamine	HOGA1	0.714286	0.136111
1-Butylamine	ACACB	0.828571	0.0583333
1-Butylamine	S1PR3	-0.771429	0.102778
1-Butylamine	KCNJ5	0.771429	0.102778
1-Butylamine	SLC46A1	0.657143	0.175
1-Butylamine	FXN	0.885714	0.0333333
1-Butylamine	SCLY	0.771429	0.102778
1-Butylamine	NUDT16	0.657143	0.175
1-Butylamine	PHKB	0.714286	0.136111
1-Butylamine	LDHD	0.714286	0.136111
1-Butylamine	CCK	-0.714286	0.136111
1-Butylamine	ITPKB	0.714286	0.136111
1-Butylamine	AGPAT3	0.885714	0.0333333
1-Butylamine	PSPH	0.657143	0.175
1-Butylamine	MPI	0.6	0.241667
1-Butylamine	DEGS2	1	0.00277778
1-Butylamine	DNMT3A	0.6	0.241667
1-Butylamine	PDE7A	0.657143	0.175
1-Butylamine	BCKDHB	0.657143	0.175
1-Butylamine	ADSS2	0.714286	0.136111
1-Butylamine	GPAT3	-0.771429	0.102778
1-Butylamine	SRR	0.828571	0.0583333
1-Butylamine	FAAH	0.942857	0.0166667
1-Butylamine	PI4K2B	0.657143	0.175
1-Butylamine	GLDC	0.771429	0.102778
1-Butylamine	CYB5RL	0.6	0.241667
1-Butylamine	ALAD	0.6	0.241667
1-Butylamine	MGLL	-0.828571	0.0583333
1-Butylamine	COL4A5	0.657143	0.175
1-Butylamine	MINPP1	0.771429	0.102778
1-Butylamine	GNG7	0.828571	0.0583333
1-Butylamine	ABCG4	-0.885714	0.0333333
1-Butylamine	DUT	0.771429	0.102778
1-Butylamine	AOC2	-0.828571	0.0583333
1-Butylamine	PPP3CA	0.657143	0.175
1-Butylamine	GGT6	0.771429	0.102778
1-Butylamine	SGPL1	0.657143	0.175
1-Butylamine	PIP5KL1	0.771429	0.102778
1-Butylamine	EPHX2	0.714286	0.136111
1-Butylamine	MAT2B	0.657143	0.175
1-Butylamine	PRXL2B	0.6	0.241667
1-Butylamine	GALT	0.828571	0.0583333
1-Butylamine	GSTO2	1	0.00277778
1-Butylamine	AKR1B1	0.828571	0.0583333
1-Butylamine	EDN1	-0.941124	0.00509754
1-Butylamine	AMDHD2	0.828571	0.0583333
1-Butylamine	NAT1	0.828571	0.0583333
1-Butylamine	MT-ND5	0.657143	0.175
1-Butylamine	DBT	0.657143	0.175
1-Butylamine	VDAC3	0.771429	0.102778
1-Butylamine	PDE11A	0.714286	0.136111
1-Butylamine	KYAT1	-0.771429	0.102778
1-Butylamine	NUDT12	0.657143	0.175
1-Butylamine	ADM	-0.6	0.241667
1-Butylamine	NDUFV3	0.771429	0.102778
1-Butylamine	PTDSS1	0.714286	0.136111
1-Butylamine	GPCPD1	0.657143	0.175
1-Butylamine	CTPS2	0.6	0.241667
1-Butylamine	SLC9A3	0.885714	0.0333333
1-Butylamine	HDDC3	0.771429	0.102778
1-Butylamine	CMAS	0.771429	0.102778
1-Butylamine	PPP3CB	0.6	0.241667
1-Butylamine	CA8	-0.771429	0.102778
1-Butylamine	ACADM	0.771429	0.102778
1-Butylamine	ADRA2C	0.714286	0.136111
1-Butylamine	PRKACB	0.6	0.241667
1-Butylamine	CYP1A1	-0.885714	0.0333333
1-Butylamine	AGPAT5	0.714286	0.136111
1-Butylamine	THTPA	0.657143	0.175
1-Butylamine	GRIN2B	-0.828571	0.0583333
1-Butylamine	IDH1	0.771429	0.102778
1-Butylamine	ALDH3B1	0.771429	0.102778
1-Butylamine	GRID1	-0.885714	0.0333333
1-Butylamine	CAT	0.6	0.241667
1-Butylamine	PAFAH2	0.714286	0.136111
1-Butylamine	TK2	0.828571	0.0583333
1-Butylamine	B4GALT6	0.6	0.241667
1-Butylamine	LRTOMT	0.6	0.241667
1-Butylamine	SACM1L	0.6	0.241667
1-Butylamine	ATP1A2	0.6	0.241667
1-Butylamine	BDH2	0.657143	0.175
1-Butylamine	MLYCD	0.942857	0.0166667
1-Butylamine	NDUFS2	0.771429	0.102778
1-Butylamine	SLC15A1	0.657143	0.175
1-Butylamine	PIPOX	0.714286	0.136111
1-Butylamine	ALDH5A1	0.771429	0.102778
1-Butylamine	PNPLA4	0.657143	0.175
1-Butylamine	ALDH4A1	0.828571	0.0583333
1-Butylamine	PPCS	0.771429	0.102778
1-Butylamine	CYP2U1	0.828571	0.0583333
1-Butylamine	PDE6B	0.6	0.241667
1-Butylamine	INPP5B	0.6	0.241667
1-Butylamine	ALDH6A1	0.6	0.241667
1-Butylamine	UMPS	0.6	0.241667
1-Butylamine	GYS1	0.657143	0.175
1-Butylamine	NMNAT1	0.714286	0.136111
1-Butylamine	OGA	0.771429	0.102778
1-Butylamine	ENPP1	0.657143	0.175
1-Butylamine	GPAM	0.771429	0.102778
1-Butylamine	OSBPL5	0.771429	0.102778
1-Butylamine	DAGLA	0.6	0.241667
1-Butylamine	ADO	0.714286	0.136111
1-Butylamine	DERA	0.771429	0.102778
1-Butylamine	TRPM7	0.6	0.241667
1-Butylamine	LPIN3	0.6	0.241667
1-Butylamine	ENTPD5	0.771429	0.102778
1-Butylamine	GSTA4	0.771429	0.102778
1-Butylamine	IKBKB	0.771429	0.102778
1-Butylamine	TRPV1	0.714286	0.136111
1-Butylamine	ALPG	0.771429	0.102778
1-Butylamine	NADK2	0.771429	0.102778
1-Butylamine	S1PR5	0.942857	0.0166667
1-Butylamine	DGLUCY	0.942857	0.0166667
1-Butylamine	PCYT1A	0.714286	0.136111
1-Butylamine	SORD	0.771429	0.102778
1-Butylamine	DNMT3B	0.6	0.241667
1-Butylamine	ALDH7A1	0.657143	0.175
1-Butylamine	SLC16A3	0.942857	0.0166667
1-Butylamine	PIK3C2B	0.657143	0.175
1-Butylamine	ADCY10	-0.941124	0.00509754
1-Butylamine	P2RY2	0.771429	0.102778
1-Butylamine	RRM2	0.714286	0.136111
1-Butylamine	UPRT	0.657143	0.175
1-Butylamine	AK9	0.771429	0.102778
1-Butylamine	AADAT	0.657143	0.175
1-Butylamine	PCYT2	0.771429	0.102778
1-Butylamine	ITPKC	0.771429	0.102778
1-Butylamine	AGK	0.828571	0.0583333
1-Butylamine	ABCB10	0.771429	0.102778
1-Butylamine	PPOX	0.885714	0.0333333
1-Butylamine	STEAP2	0.657143	0.175
1-Butylamine	PRUNE1	0.828571	0.0583333
1-Butylamine	ADSS1	0.714286	0.136111
1-Butylamine	DHTKD1	0.657143	0.175
1-Butylamine	SPTLC2	0.714286	0.136111
1-Butylamine	NEU3	0.714286	0.136111
1-Butylamine	FCSK	0.714286	0.136111
1-Butylamine	ALPL	-0.542857	0.297222
1-Butylamine	ABCC10	0.542857	0.297222
1-Butylamine	NAT8L	0.657143	0.175
1-Butylamine	SEPSECS	0.714286	0.136111
1-Butylamine	ATP1A3	-0.942857	0.0166667
1-Butylamine	GPT2	0.657143	0.175
1-Butylamine	DHODH	0.6	0.241667
1-Butylamine	ACAA1	0.771429	0.102778
1-Butylamine	AGL	0.657143	0.175
1-Butylamine	SLC27A6	0.714286	0.136111
1-Butylamine	KCNQ1	0.714286	0.136111
1-Butylamine	GAMT	0.885714	0.0333333
1-Butylamine	GALM	0.771429	0.102778
1-Butylamine	CSAD	0.771429	0.102778
1-Butylamine	LAP3	0.657143	0.175
1-Butylamine	SPHK2	0.885714	0.0333333
1-Butylamine	AKR7A2	0.828571	0.0583333
1-Butylamine	LPCAT3	0.714286	0.136111
1-Butylamine	GALC	0.657143	0.175
1-Butylamine	CERK	0.6	0.241667
1-Butylamine	NPFFR1	0.714286	0.136111
1-Butylamine	PRKAA1	0.771429	0.102778
1-Butylamine	MARS2	0.828571	0.0583333
1-Butylamine	GPX8	0.714286	0.136111
1-Butylamine	CHDH	0.771429	0.102778
1-Butylamine	NFS1	0.885714	0.0333333
1-Butylamine	IDNK	1	0.00277778
1-Butylamine	ABCC5	0.885714	0.0333333
1-Butylamine	COX15	0.714286	0.136111
1-Butylamine	IMPA2	0.828571	0.0583333
1-Butylamine	AKR1C3	0.657143	0.175
1-Butylamine	MTMR7	0.6	0.241667
1-Butylamine	PYCR2	0.885714	0.0333333
1-Butylamine	PGM2	0.714286	0.136111
1-Butylamine	ALDH2	0.771429	0.102778
1-Butylamine	FIG4	0.657143	0.175
1-Butylamine	ATP2B1	0.771429	0.102778
1-Butylamine	GSTT2B	0.657143	0.175
1-Butylamine	MTR	0.657143	0.175
1-Butylamine	PGLS	0.828571	0.0583333
1-Butylamine	PAPSS1	0.942857	0.0166667
1-Butylamine	PDXP	-0.657143	0.175
1-Butylamine	OPRK1	-0.714286	0.136111
1-Butylamine	NAPRT	0.942857	0.0166667
1-Butylamine	NME7	0.714286	0.136111
1-Butylamine	PLCD1	0.828571	0.0583333
1-Butylamine	LDLRAP1	0.771429	0.102778
1-Butylamine	OXCT1	0.6	0.241667
1-Butylamine	ACSM3	0.771429	0.102778
1-Butylamine	SLC44A1	0.714286	0.136111
1-Butylamine	PANK2	0.771429	0.102778
1-Butylamine	RETSAT	0.6	0.241667
1-Butylamine	GSTM2	0.885714	0.0333333
1-Butylamine	DHRS4	0.771429	0.102778
1-Butylamine	GSTA2	0.758971	0.0801412
1-Butylamine	ASL	0.714286	0.136111
1-Butylamine	ADSL	0.942857	0.0166667
1-Butylamine	SOAT1	0.714286	0.136111
1-Butylamine	COL5A2	0.758971	0.0801412
1-Butylamine	CHRM1	0.771429	0.102778
1-Butylamine	GNPNAT1	0.6	0.241667
1-Butylamine	TRIB3	0.885714	0.0333333
1-Butylamine	INPP5J	0.828571	0.0583333
1-Butylamine	AK7	0.714286	0.136111
1-Butylamine	EPRS1	0.6	0.241667
1-Butylamine	ASS1	0.942857	0.0166667
1-Butylamine	GART	0.657143	0.175
1-Butylamine	FECH	0.6	0.241667
1-Butylamine	FGFR1	0.6	0.241667
1-Butylamine	KHK	1	0.00277778
1-Butylamine	PPP1R3D	0.942857	0.0166667
1-Butylamine	MT-ND4L	0.657143	0.175
1-Butylamine	PPP1R3B	0.714286	0.136111
1-Butylamine	CACNA1D	0.6	0.241667
1-Butylamine	PFAS	0.828571	0.0583333
1-Butylamine	FH	0.885714	0.0333333
1-Butylamine	CYB5R2	1	0.00277778
1-Butylamine	MBOAT1	0.6	0.241667
1-Butylamine	PIP5K1C	0.828571	0.0583333
1-Butylamine	ENTPD8	0.885714	0.0333333
1-Butylamine	ALDH3A2	0.657143	0.175
1-Butylamine	TRPV6	0.714286	0.136111
1-Butylamine	CYP2D6	0.657143	0.175
1-Butylamine	DCK	0.6	0.241667
1-Butylamine	NME6	0.657143	0.175
1-Butylamine	PLCH1	0.771429	0.102778
1-Butylamine	ALDH3B2	0.714286	0.136111
1-Butylamine	MMAB	0.885714	0.0333333
1-Butylamine	LRAT	0.657143	0.175
1-Butylamine	VAPB	0.6	0.241667
1-Butylamine	LIPT2	0.714286	0.136111
1-Butylamine	SGPP2	0.6	0.241667
1-Butylamine	SLC1A1	0.771429	0.102778
1-Butylamine	XDH	0.771429	0.102778
1-Butylamine	MTAP	0.657143	0.175
1-Butylamine	MAPK13	0.771429	0.102778
1-Butylamine	C5	0.828571	0.0583333
1-Butylamine	NUDT5	0.771429	0.102778
1-Butylamine	TKFC	0.885714	0.0333333
1-Butylamine	DHRS4L2	0.942857	0.0166667
1-Butylamine	CPS1	0.828571	0.0583333
1-Butylamine	AGPS	0.6	0.241667
1-Butylamine	BPGM	0.771429	0.102778
1-Butylamine	MC5R	-0.880406	0.0205987
1-Butylamine	PHOSPHO2	0.542857	0.297222
1-Butylamine	SLC40A1	0.657143	0.175
1-Butylamine	CPOX	0.771429	0.102778
1-Butylamine	ABCB9	0.657143	0.175
1-Butylamine	MAOB	0.657143	0.175
1-Butylamine	TREH	0.880406	0.0205987
1-Butylamine	CBS	0.6	0.241667
1-Butylamine	TXNRD3	0.828571	0.0583333
1-Butylamine	ACADS	0.942857	0.0166667
1-Butylamine	PIKFYVE	0.657143	0.175
1-Butylamine	PLCH2	0.880406	0.0205987
1-Butylamine	FBP1	0.942857	0.0166667
1-Butylamine	PGM2L1	-0.714286	0.136111
1-Butylamine	TNF	-0.753702	0.0835233
1-Butylamine	INPP4A	0.771429	0.102778
1-Butylamine	SLC27A2	0.657143	0.175
1-Butylamine	P2RX5	-0.942857	0.0166667
1-Butylamine	MTM1	0.714286	0.136111
1-Butylamine	S1PR1	-0.637748	0.173071
1-Butylamine	HIBCH	0.771429	0.102778
1-Butylamine	RBKS	0.657143	0.175
1-Butylamine	PI4KA	0.657143	0.175
1-Butylamine	GRM1	0.657143	0.175
1-Butylamine	PDPK1	0.771429	0.102778
1-Butylamine	DGAT2	0.942857	0.0166667
1-Butylamine	EHHADH	0.771429	0.102778
1-Butylamine	ATP7A	0.771429	0.102778
1-Butylamine	PPCDC	0.942857	0.0166667
1-Butylamine	KYAT3	0.942857	0.0166667
1-Butylamine	CPT1A	0.657143	0.175
1-Butylamine	PLA2G4F	0.6	0.241667
1-Butylamine	LIAS	0.771429	0.102778
1-Butylamine	APIP	0.6	0.241667
1-Butylamine	CALCRL	0.6	0.241667
1-Butylamine	OXSM	0.6	0.241667
1-Butylamine	MMUT	0.657143	0.175
1-Butylamine	GK	0.657143	0.175
1-Butylamine	GABRD	0.657143	0.175
1-Butylamine	PAICS	0.657143	0.175
1-Butylamine	SCO2	0.828571	0.0583333
1-Butylamine	NR1H3	0.942857	0.0166667
1-Butylamine	ACHE	-0.942857	0.0166667
1-Butylamine	ELN	1	0.00277778
1-Butylamine	MTMR4	0.6	0.241667
1-Butylamine	PIK3C3	0.828571	0.0583333
1-Butylamine	CTH	0.885714	0.0333333
1-Butylamine	FPGT	0.714286	0.136111
1-Butylamine	PIP4K2B	0.771429	0.102778
1-Butylamine	ABCA4	0.657143	0.175
1-Butylamine	VDR	0.6	0.241667
1-Butylamine	TSC2	0.771429	0.102778
1-Butylamine	UROD	0.6	0.241667
1-Butylamine	COL9A3	0.771429	0.102778
1-Butylamine	CYP1A2	0.6	0.241667
1-Butylamine	FMO5	0.771429	0.102778
1-Butylamine	PLCE1	0.657143	0.175
1-Butylamine	MTMR6	0.714286	0.136111
1-Butylamine	IDH3A	0.6	0.241667
1-Butylamine	INPP5E	0.6	0.241667
1-Butylamine	PRLR	0.771429	0.102778
1-Butylamine	PPP1R3E	0.771429	0.102778
1-Butylamine	AKR1C1	0.942857	0.0166667
1-Butylamine	NUDT2	0.714286	0.136111
1-Butylamine	GCLM	0.6	0.241667
1-Butylamine	CYP3A5	0.771429	0.102778
1-Butylamine	SCTR	0.880406	0.0205987
1-Butylamine	TPO	0.811679	0.0498576
1-Butylamine	GPAT4	0.714286	0.136111
1-Butylamine	ABCD4	0.771429	0.102778
1-Butylamine	TAC4	0.880406	0.0205987
1-Butylamine	ABCA3	0.714286	0.136111
1-Butylamine	PDE6G	-0.714286	0.136111
1-Butylamine	PLPP4	-0.941124	0.00509754
1-Butylamine	GMPR	0.771429	0.102778
1-Butylamine	NT5M	0.942857	0.0166667
1-Butylamine	FLAD1	0.771429	0.102778
1-Butylamine	ANGPTL4	-0.657143	0.175
1-Butylamine	MC1R	0.542857	0.297222
1-Butylamine	PLCG1	0.657143	0.175
1-Butylamine	COL3A1	0.771429	0.102778
1-Butylamine	GANC	0.771429	0.102778
1-Butylamine	MAT1A	0.657143	0.175
1-Butylamine	L2HGDH	0.657143	0.175
1-Butylamine	ABCC6	0.714286	0.136111
1-Butylamine	GNPAT	0.6	0.241667
1-Butylamine	HGD	-0.771429	0.102778
1-Butylamine	PDE5A	0.942857	0.0166667
1-Butylamine	RLN2	0.771429	0.102778
1-Butylamine	CHRNA5	0.771429	0.102778
1-Butylamine	CA5A	0.758971	0.0801412
1-Butylamine	GRIN1	0.6	0.241667
1-Butylamine	GRIN3A	0.698253	0.122839
1-Butylamine	LIPG	0.771429	0.102778
1-Butylamine	NADSYN1	0.714286	0.136111
1-Butylamine	F2RL3	0.714286	0.136111
1-Butylamine	ACOX1	0.657143	0.175
1-Butylamine	CDO1	-0.758971	0.0801412
1-Butylamine	GNG10	0.6	0.241667
1-Butylamine	CHRNA4	0.840668	0.0360576
1-Butylamine	GSTA1	0.771429	0.102778
1-Butylamine	CHRNB4	0.714286	0.136111
1-Butylamine	ADCY7	0.657143	0.175
1-Butylamine	SPTLC3	0.942857	0.0166667
1-Butylamine	SQOR	0.942857	0.0166667
1-Butylamine	PPARGC1A	0.714286	0.136111
1-Butylamine	AGPAT2	0.942857	0.0166667
1-Butylamine	DHDH	0.657143	0.175
1-Butylamine	SLC7A8	0.771429	0.102778
1-Butylamine	HMBS	0.885714	0.0333333
1-Butylamine	LPIN2	0.657143	0.175
1-Butylamine	MEP1B	-0.676123	0.140357
1-Butylamine	CBSL	0.942857	0.0166667
1-Butylamine	RET	-0.942857	0.0166667
1-Butylamine	SLC7A7	-0.714286	0.136111
1-Butylamine	NMRK1	0.942857	0.0166667
1-Butylamine	PRKAB2	0.6	0.241667
1-Butylamine	PCCA	0.657143	0.175
1-Butylamine	PRKAA2	0.771429	0.102778
1-Butylamine	CYB5R4	0.771429	0.102778
1-Butylamine	GPT	0.771429	0.102778
1-Butylamine	C3	0.828571	0.0583333
1-Butylamine	LCLAT1	0.657143	0.175
1-Butylamine	PTGDS	0.942857	0.0166667
1-Butylamine	PANK1	0.6	0.241667
1-Butylamine	CHAC2	0.714286	0.136111
1-Butylamine	TACR2	-0.845154	0.0341094
1-Butylamine	BTD	0.6	0.241667
1-Butylamine	FTCD	0.927634	0.00766584
1-Butylamine	CARNS1	0.657143	0.175
1-Butylamine	ABCA5	0.6	0.241667
1-Butylamine	ENTPD4	0.828571	0.0583333
1-Butylamine	TKTL1	0.985611	0.000309086
1-Butylamine	DGKA	0.828571	0.0583333
1-Butylamine	AOC3	-0.753702	0.0835233
1-Butylamine	NDUFA4L2	0.714286	0.136111
1-Butylamine	PFKFB4	0.714286	0.136111
1-Butylamine	PFKFB1	0.43948	0.383221
1-Butylamine	CHRND	0.898645	0.0148886
1-Butylamine	PLA2G6	0.771429	0.102778
1-Butylamine	PDE1B	0.753702	0.0835233
1-Butylamine	P2RX4	0.771429	0.102778
1-Butylamine	CORT	0.771429	0.102778
1-Butylamine	CEPT1	0.542857	0.297222
1-Butylamine	ALDH8A1	-0.6	0.241667
1-Butylamine	ALPI	0.714286	0.136111
1-Butylamine	GCDH	0.771429	0.102778
1-Butylamine	SLC44A3	0.771429	0.102778
1-Butylamine	MAPK11	0.885714	0.0333333
1-Butylamine	CAMK2B	0.6	0.241667
1-Butylamine	ABCG5	0.542857	0.297222
1-Butylamine	GPR156	0.657143	0.175
1-Butylamine	PLA2G4A	0.657143	0.175
1-Butylamine	CARNMT1	0.657143	0.175
1-Butylamine	MME	-0.542857	0.297222
1-Butylamine	SSTR3	0.941124	0.00509754
1-Butylamine	LTC4S	0.771429	0.102778
1-Butylamine	ASAH2	0.771429	0.102778
1-Butylamine	CCKBR	0.885714	0.0333333
1-Butylamine	GRIA4	0.714286	0.136111
1-Butylamine	AGXT	0.637748	0.173071
1-Butylamine	NPL	0.771429	0.102778
1-Butylamine	GYG1	0.542857	0.297222
1-Butylamine	RIMKLA	0.657143	0.175
1-Butylamine	MLNR	0.942857	0.0166667
1-Butylamine	PTAFR	0.714286	0.136111
1-Butylamine	GNG3	-0.714286	0.136111
1-Butylamine	PDE3B	0.714286	0.136111
1-Butylamine	PDGFRA	-0.657143	0.175
1-Butylamine	LPGAT1	0.657143	0.175
1-Butylamine	PTGER3	0.6	0.241667
1-Butylamine	NUDT9	0.771429	0.102778
1-Butylamine	PRKCQ	-0.698253	0.122839
1-Butylamine	GCK	0.942857	0.0166667
1-Butylamine	PSTK	0.771429	0.102778
1-Butylamine	PLPP3	0.657143	0.175
1-Butylamine	NAPEPLD	0.542857	0.297222
1-Butylamine	COL4A4	0.771429	0.102778
1-Butylamine	RENBP	0.942857	0.0166667
1-Butylamine	NAGS	0.885714	0.0333333
1-Butylamine	STEAP1	0.6	0.241667
1-Butylamine	ENTPD3	0.657143	0.175
Propionic acid	SLC2A1	0.885714	0.0333333
Propionic acid	JUN	0.828571	0.0583333
Propionic acid	LDLR	0.942857	0.0166667
Propionic acid	SMOX	0.657143	0.175
Propionic acid	CHKA	0.885714	0.0333333
Propionic acid	PNPLA2	0.657143	0.175
Propionic acid	NEU1	0.885714	0.0333333
Propionic acid	FOS	0.942857	0.0166667
Propionic acid	PRODH	-0.714286	0.136111
Propionic acid	SLC17A7	0.714286	0.136111
Propionic acid	PGM1	0.885714	0.0333333
Propionic acid	MAT2A	-0.6	0.241667
Propionic acid	IRS2	0.942857	0.0166667
Propionic acid	ATP1B3	0.771429	0.102778
Propionic acid	GPX3	0.885714	0.0333333
Propionic acid	VDAC2	0.885714	0.0333333
Propionic acid	TKT	0.714286	0.136111
Propionic acid	MAP2K1	0.885714	0.0333333
Propionic acid	CHAC1	-0.885714	0.0333333
Propionic acid	WASF2	0.885714	0.0333333
Propionic acid	SAT1	0.771429	0.102778
Propionic acid	CRTC2	0.657143	0.175
Propionic acid	SLC34A2	-0.6	0.241667
Propionic acid	PCK2	-0.771429	0.102778
Propionic acid	PLPP2	0.6	0.241667
Propionic acid	NPC2	0.714286	0.136111
Propionic acid	FTL	0.542857	0.297222
Propionic acid	HEXB	0.771429	0.102778
Propionic acid	AMPD2	0.771429	0.102778
Propionic acid	MT-ND3	-0.771429	0.102778
Propionic acid	PMM2	0.885714	0.0333333
Propionic acid	PLTP	0.885714	0.0333333
Propionic acid	PDGFB	0.771429	0.102778
Propionic acid	ALDOA	0.6	0.241667
Propionic acid	CES2	-0.771429	0.102778
Propionic acid	UPP1	0.6	0.241667
Propionic acid	NT5E	0.942857	0.0166667
Propionic acid	RFK	0.942857	0.0166667
Propionic acid	HCCS	0.771429	0.102778
Propionic acid	EDN2	0.714286	0.136111
Propionic acid	ADCY9	0.885714	0.0333333
Propionic acid	PNPO	-0.657143	0.175
Propionic acid	GAL	0.771429	0.102778
Propionic acid	PLA2G15	0.771429	0.102778
Propionic acid	PRSS1	-0.942857	0.0166667
Propionic acid	PSAT1	-0.657143	0.175
Propionic acid	COL1A1	0.885714	0.0333333
Propionic acid	PYCR3	-0.942857	0.0166667
Propionic acid	ACP2	-0.714286	0.136111
Propionic acid	GLA	0.6	0.241667
Propionic acid	TP53	-0.657143	0.175
Propionic acid	MARS1	-0.657143	0.175
Propionic acid	SOCS3	0.771429	0.102778
Propionic acid	SDSL	-0.714286	0.136111
Propionic acid	MT-ND2	-0.657143	0.175
Propionic acid	MT-ND6	-0.657143	0.175
Propionic acid	MT-ND1	-0.6	0.241667
Propionic acid	GAD1	0.885714	0.0333333
Propionic acid	ADCY5	-0.885714	0.0333333
Propionic acid	SUOX	-0.6	0.241667
Propionic acid	MT-ND4	-0.657143	0.175
Propionic acid	H6PD	-0.657143	0.175
Propionic acid	ACYP1	1	0.00277778
Propionic acid	PPP3CC	0.6	0.241667
Propionic acid	PIK3R3	-0.657143	0.175
Propionic acid	ENTPD2	-0.6	0.241667
Propionic acid	ERBB2	-0.542857	0.297222
Propionic acid	PRSS2	-0.714286	0.136111
Propionic acid	AK6	0.714286	0.136111
Propionic acid	NME1-NME2	0.942857	0.0166667
Propionic acid	ADCY3	-0.6	0.241667
Propionic acid	ABCA1	-0.771429	0.102778
Propionic acid	UROS	-0.714286	0.136111
Propionic acid	LCAT	0.714286	0.136111
Propionic acid	CREB5	0.885714	0.0333333
Propionic acid	AASDHPPT	-0.657143	0.175
Propionic acid	SPHK1	0.6	0.241667
Propionic acid	HMGCL	-0.6	0.241667
Propionic acid	SIRT3	-0.714286	0.136111
Propionic acid	HLCS	-0.771429	0.102778
Propionic acid	SEPHS2	-0.771429	0.102778
Propionic acid	TST	-0.942857	0.0166667
Propionic acid	DLD	-0.6	0.241667
Propionic acid	CREB3L4	-0.771429	0.102778
Propionic acid	NAGK	-0.771429	0.102778
Propionic acid	HOGA1	-0.885714	0.0333333
Propionic acid	ACACB	-0.657143	0.175
Propionic acid	S1PR3	0.942857	0.0166667
Propionic acid	KCNJ5	-0.771429	0.102778
Propionic acid	SLC46A1	-0.657143	0.175
Propionic acid	FXN	-0.714286	0.136111
Propionic acid	SCLY	-0.771429	0.102778
Propionic acid	NUDT16	-0.657143	0.175
Propionic acid	PHKB	-0.542857	0.297222
Propionic acid	LDHD	-0.885714	0.0333333
Propionic acid	CCK	0.542857	0.297222
Propionic acid	ITPKB	-0.542857	0.297222
Propionic acid	AGPAT3	-0.714286	0.136111
Propionic acid	PSPH	-0.657143	0.175
Propionic acid	MPI	-0.771429	0.102778
Propionic acid	DEGS2	-0.828571	0.0583333
Propionic acid	DNMT3A	-0.771429	0.102778
Propionic acid	PDE7A	-0.657143	0.175
Propionic acid	BCKDHB	-0.657143	0.175
Propionic acid	ADSS2	-0.885714	0.0333333
Propionic acid	GPAT3	0.771429	0.102778
Propionic acid	SRR	-0.828571	0.0583333
Propionic acid	FAAH	-0.771429	0.102778
Propionic acid	PI4K2B	-0.828571	0.0583333
Propionic acid	GLDC	-0.6	0.241667
Propionic acid	CYB5RL	-0.771429	0.102778
Propionic acid	ALAD	-0.6	0.241667
Propionic acid	MGLL	0.657143	0.175
Propionic acid	COL4A5	-0.828571	0.0583333
Propionic acid	MINPP1	-0.771429	0.102778
Propionic acid	GNG7	-0.657143	0.175
Propionic acid	ABCG4	0.885714	0.0333333
Propionic acid	DUT	-0.771429	0.102778
Propionic acid	AOC2	1	0.00277778
Propionic acid	PPP3CA	-0.657143	0.175
Propionic acid	GGT6	-0.6	0.241667
Propionic acid	SGPL1	-0.657143	0.175
Propionic acid	PIP5KL1	-0.942857	0.0166667
Propionic acid	EPHX2	-0.542857	0.297222
Propionic acid	MAT2B	-0.657143	0.175
Propionic acid	PRXL2B	-0.771429	0.102778
Propionic acid	GALT	-0.657143	0.175
Propionic acid	GSTO2	-0.828571	0.0583333
Propionic acid	AKR1B1	-0.657143	0.175
Propionic acid	EDN1	0.758971	0.0801412
Propionic acid	AMDHD2	-0.828571	0.0583333
Propionic acid	NAT1	-0.657143	0.175
Propionic acid	MT-ND5	-0.657143	0.175
Propionic acid	DBT	-0.657143	0.175
Propionic acid	VDAC3	-0.771429	0.102778
Propionic acid	PDE11A	-0.542857	0.297222
Propionic acid	KYAT1	0.6	0.241667
Propionic acid	NUDT12	-0.828571	0.0583333
Propionic acid	ADM	0.771429	0.102778
Propionic acid	NDUFV3	-0.6	0.241667
Propionic acid	PTDSS1	-0.542857	0.297222
Propionic acid	GPCPD1	-0.657143	0.175
Propionic acid	CTPS2	-0.6	0.241667
Propionic acid	SLC9A3	-0.885714	0.0333333
Propionic acid	HDDC3	-0.771429	0.102778
Propionic acid	CMAS	-0.6	0.241667
Propionic acid	PPP3CB	-0.6	0.241667
Propionic acid	CA8	0.942857	0.0166667
Propionic acid	ACADM	-0.6	0.241667
Propionic acid	ADRA2C	-0.885714	0.0333333
Propionic acid	PRKACB	-0.6	0.241667
Propionic acid	CYP1A1	0.885714	0.0333333
Propionic acid	AGPAT5	-0.542857	0.297222
Propionic acid	THTPA	-0.828571	0.0583333
Propionic acid	GRIN2B	1	0.00277778
Propionic acid	IDH1	-0.6	0.241667
Propionic acid	ALDH3B1	-0.771429	0.102778
Propionic acid	GRID1	0.885714	0.0333333
Propionic acid	CAT	-0.6	0.241667
Propionic acid	PAFAH2	-0.885714	0.0333333
Propionic acid	TK2	-0.657143	0.175
Propionic acid	B4GALT6	-0.771429	0.102778
Propionic acid	LRTOMT	-0.771429	0.102778
Propionic acid	SACM1L	-0.6	0.241667
Propionic acid	ATP1A2	-0.6	0.241667
Propionic acid	BDH2	-0.657143	0.175
Propionic acid	MLYCD	-0.771429	0.102778
Propionic acid	NDUFS2	-0.771429	0.102778
Propionic acid	SLC15A1	-0.657143	0.175
Propionic acid	PIPOX	-0.542857	0.297222
Propionic acid	ALDH5A1	-0.6	0.241667
Propionic acid	PNPLA4	-0.657143	0.175
Propionic acid	ALDH4A1	-0.657143	0.175
Propionic acid	PPCS	-0.6	0.241667
Propionic acid	CYP2U1	-0.657143	0.175
Propionic acid	PDE6B	-0.771429	0.102778
Propionic acid	INPP5B	-0.6	0.241667
Propionic acid	ALDH6A1	-0.771429	0.102778
Propionic acid	UMPS	-0.771429	0.102778
Propionic acid	GYS1	-0.657143	0.175
Propionic acid	NMNAT1	-0.542857	0.297222
Propionic acid	OGA	-0.6	0.241667
Propionic acid	ENPP1	-0.657143	0.175
Propionic acid	GPAM	-0.6	0.241667
Propionic acid	OSBPL5	-0.771429	0.102778
Propionic acid	DAGLA	-0.771429	0.102778
Propionic acid	ADO	-0.885714	0.0333333
Propionic acid	DERA	-0.771429	0.102778
Propionic acid	TRPM7	-0.771429	0.102778
Propionic acid	LPIN3	-0.771429	0.102778
Propionic acid	ENTPD5	-0.771429	0.102778
Propionic acid	GSTA4	-0.6	0.241667
Propionic acid	IKBKB	-0.6	0.241667
Propionic acid	TRPV1	-0.714286	0.136111
Propionic acid	ALPG	-0.942857	0.0166667
Propionic acid	NADK2	-0.771429	0.102778
Propionic acid	S1PR5	-0.771429	0.102778
Propionic acid	DGLUCY	-0.771429	0.102778
Propionic acid	PCYT1A	-0.542857	0.297222
Propionic acid	SORD	-0.6	0.241667
Propionic acid	DNMT3B	-0.771429	0.102778
Propionic acid	ALDH7A1	-0.657143	0.175
Propionic acid	SLC16A3	-0.771429	0.102778
Propionic acid	PIK3C2B	-0.657143	0.175
Propionic acid	ADCY10	0.758971	0.0801412
Propionic acid	P2RY2	-0.6	0.241667
Propionic acid	RRM2	-0.542857	0.297222
Propionic acid	UPRT	-0.828571	0.0583333
Propionic acid	AK9	-0.771429	0.102778
Propionic acid	AADAT	-0.657143	0.175
Propionic acid	PCYT2	-0.942857	0.0166667
Propionic acid	ITPKC	-0.771429	0.102778
Propionic acid	AGK	-0.828571	0.0583333
Propionic acid	ABCB10	-0.771429	0.102778
Propionic acid	PPOX	-0.885714	0.0333333
Propionic acid	STEAP2	-0.828571	0.0583333
Propionic acid	PRUNE1	-0.828571	0.0583333
Propionic acid	ADSS1	-0.542857	0.297222
Propionic acid	DHTKD1	-0.657143	0.175
Propionic acid	SPTLC2	-0.542857	0.297222
Propionic acid	NEU3	-0.542857	0.297222
Propionic acid	FCSK	-0.885714	0.0333333
Propionic acid	ALPL	0.714286	0.136111
Propionic acid	ABCC10	-0.714286	0.136111
Propionic acid	NAT8L	-0.657143	0.175
Propionic acid	SEPSECS	-0.542857	0.297222
Propionic acid	ATP1A3	0.771429	0.102778
Propionic acid	GPT2	-0.657143	0.175
Propionic acid	DHODH	-0.771429	0.102778
Propionic acid	ACAA1	-0.942857	0.0166667
Propionic acid	AGL	-0.657143	0.175
Propionic acid	SLC27A6	-0.885714	0.0333333
Propionic acid	KCNQ1	-0.885714	0.0333333
Propionic acid	GAMT	-0.885714	0.0333333
Propionic acid	GALM	-0.6	0.241667
Propionic acid	CSAD	-0.6	0.241667
Propionic acid	LAP3	-0.657143	0.175
Propionic acid	SPHK2	-0.714286	0.136111
Propionic acid	AKR7A2	-1	0.00277778
Propionic acid	LPCAT3	-0.542857	0.297222
Propionic acid	GALC	-0.657143	0.175
Propionic acid	CERK	-0.6	0.241667
Propionic acid	NPFFR1	-0.885714	0.0333333
Propionic acid	PRKAA1	-0.6	0.241667
Propionic acid	MARS2	-0.657143	0.175
Propionic acid	GPX8	-0.542857	0.297222
Propionic acid	CHDH	-0.6	0.241667
Propionic acid	NFS1	-0.714286	0.136111
Propionic acid	IDNK	-0.828571	0.0583333
Propionic acid	ABCC5	-0.714286	0.136111
Propionic acid	COX15	-0.542857	0.297222
Propionic acid	IMPA2	-0.657143	0.175
Propionic acid	AKR1C3	-0.657143	0.175
Propionic acid	MTMR7	-0.6	0.241667
Propionic acid	PYCR2	-0.714286	0.136111
Propionic acid	PGM2	-0.542857	0.297222
Propionic acid	ALDH2	-0.6	0.241667
Propionic acid	FIG4	-0.657143	0.175
Propionic acid	ATP2B1	-0.6	0.241667
Propionic acid	GSTT2B	-0.657143	0.175
Propionic acid	MTR	-0.657143	0.175
Propionic acid	PGLS	-1	0.00277778
Propionic acid	PAPSS1	-0.771429	0.102778
Propionic acid	PDXP	0.657143	0.175
Propionic acid	OPRK1	0.885714	0.0333333
Propionic acid	NAPRT	-0.942857	0.0166667
Propionic acid	NME7	-0.542857	0.297222
Propionic acid	PLCD1	-0.657143	0.175
Propionic acid	LDLRAP1	-0.6	0.241667
Propionic acid	OXCT1	-0.6	0.241667
Propionic acid	ACSM3	-0.771429	0.102778
Propionic acid	SLC44A1	-0.542857	0.297222
Propionic acid	PANK2	-0.771429	0.102778
Propionic acid	RETSAT	-0.6	0.241667
Propionic acid	GSTM2	-0.885714	0.0333333
Propionic acid	DHRS4	-0.6	0.241667
Propionic acid	GSTA2	-0.758971	0.0801412
Propionic acid	ASL	-0.714286	0.136111
Propionic acid	ADSL	-0.771429	0.102778
Propionic acid	SOAT1	-0.542857	0.297222
Propionic acid	COL5A2	-0.758971	0.0801412
Propionic acid	CHRM1	-0.6	0.241667
Propionic acid	GNPNAT1	-0.6	0.241667
Propionic acid	TRIB3	-0.885714	0.0333333
Propionic acid	INPP5J	-0.657143	0.175
Propionic acid	AK7	-0.542857	0.297222
Propionic acid	EPRS1	-0.6	0.241667
Propionic acid	ASS1	-0.771429	0.102778
Propionic acid	GART	-0.657143	0.175
Propionic acid	FECH	-0.6	0.241667
Propionic acid	FGFR1	-0.6	0.241667
Propionic acid	KHK	-0.828571	0.0583333
Propionic acid	PPP1R3D	-0.771429	0.102778
Propionic acid	MT-ND4L	-0.657143	0.175
Propionic acid	PPP1R3B	-0.542857	0.297222
Propionic acid	CACNA1D	-0.771429	0.102778
Propionic acid	PFAS	-0.657143	0.175
Propionic acid	FH	-0.714286	0.136111
Propionic acid	CYB5R2	-0.828571	0.0583333
Propionic acid	MBOAT1	-0.6	0.241667
Propionic acid	PIP5K1C	-0.657143	0.175
Propionic acid	ENTPD8	-0.885714	0.0333333
Propionic acid	ALDH3A2	-0.657143	0.175
Propionic acid	TRPV6	-0.885714	0.0333333
Propionic acid	CYP2D6	-0.828571	0.0583333
Propionic acid	DCK	-0.771429	0.102778
Propionic acid	NME6	-0.657143	0.175
Propionic acid	PLCH1	-0.6	0.241667
Propionic acid	ALDH3B2	-0.885714	0.0333333
Propionic acid	MMAB	-0.885714	0.0333333
Propionic acid	LRAT	-0.657143	0.175
Propionic acid	VAPB	-0.6	0.241667
Propionic acid	LIPT2	-0.714286	0.136111
Propionic acid	SGPP2	-0.6	0.241667
Propionic acid	SLC1A1	-0.6	0.241667
Propionic acid	XDH	-0.771429	0.102778
Propionic acid	MTAP	-0.657143	0.175
Propionic acid	MAPK13	-0.6	0.241667
Propionic acid	C5	-0.657143	0.175
Propionic acid	NUDT5	-0.771429	0.102778
Propionic acid	TKFC	-0.885714	0.0333333
Propionic acid	DHRS4L2	-0.771429	0.102778
Propionic acid	CPS1	-0.657143	0.175
Propionic acid	AGPS	-0.6	0.241667
Propionic acid	BPGM	-0.771429	0.102778
Propionic acid	MC5R	0.880406	0.0205987
Propionic acid	PHOSPHO2	-0.714286	0.136111
Propionic acid	SLC40A1	-0.657143	0.175
Propionic acid	CPOX	-0.6	0.241667
Propionic acid	ABCB9	-0.657143	0.175
Propionic acid	MAOB	-0.657143	0.175
Propionic acid	TREH	-0.880406	0.0205987
Propionic acid	CBS	-0.771429	0.102778
Propionic acid	TXNRD3	-0.828571	0.0583333
Propionic acid	ACADS	-0.942857	0.0166667
Propionic acid	PIKFYVE	-0.657143	0.175
Propionic acid	PLCH2	-0.880406	0.0205987
Propionic acid	FBP1	-0.771429	0.102778
Propionic acid	PGM2L1	0.942857	0.0166667
Propionic acid	TNF	0.927634	0.00766584
Propionic acid	INPP4A	-0.6	0.241667
Propionic acid	SLC27A2	-0.657143	0.175
Propionic acid	P2RX5	0.771429	0.102778
Propionic acid	MTM1	-0.885714	0.0333333
Propionic acid	S1PR1	0.637748	0.173071
Propionic acid	HIBCH	-0.771429	0.102778
Propionic acid	RBKS	-0.828571	0.0583333
Propionic acid	PI4KA	-0.657143	0.175
Propionic acid	GRM1	-0.657143	0.175
Propionic acid	PDPK1	-0.6	0.241667
Propionic acid	DGAT2	-0.771429	0.102778
Propionic acid	EHHADH	-0.6	0.241667
Propionic acid	ATP7A	-0.6	0.241667
Propionic acid	PPCDC	-0.771429	0.102778
Propionic acid	KYAT3	-0.942857	0.0166667
Propionic acid	CPT1A	-0.657143	0.175
Propionic acid	PLA2G4F	-0.771429	0.102778
Propionic acid	LIAS	-0.6	0.241667
Propionic acid	APIP	-0.6	0.241667
Propionic acid	CALCRL	-0.771429	0.102778
Propionic acid	OXSM	-0.771429	0.102778
Propionic acid	MMUT	-0.657143	0.175
Propionic acid	GK	-0.657143	0.175
Propionic acid	GABRD	-0.828571	0.0583333
Propionic acid	PAICS	-0.657143	0.175
Propionic acid	SCO2	-1	0.00277778
Propionic acid	NR1H3	-0.771429	0.102778
Propionic acid	ACHE	0.771429	0.102778
Propionic acid	ELN	-0.828571	0.0583333
Propionic acid	MTMR4	-0.771429	0.102778
Propionic acid	PIK3C3	-0.828571	0.0583333
Propionic acid	CTH	-0.714286	0.136111
Propionic acid	FPGT	-0.542857	0.297222
Propionic acid	PIP4K2B	-0.6	0.241667
Propionic acid	ABCA4	-0.657143	0.175
Propionic acid	VDR	-0.6	0.241667
Propionic acid	TSC2	-0.6	0.241667
Propionic acid	UROD	-0.771429	0.102778
Propionic acid	COL9A3	-0.771429	0.102778
Propionic acid	CYP1A2	-0.6	0.241667
Propionic acid	FMO5	-0.6	0.241667
Propionic acid	PLCE1	-0.657143	0.175
Propionic acid	MTMR6	-0.542857	0.297222
Propionic acid	IDH3A	-0.6	0.241667
Propionic acid	INPP5E	-0.771429	0.102778
Propionic acid	PRLR	-0.771429	0.102778
Propionic acid	PPP1R3E	-0.942857	0.0166667
Propionic acid	AKR1C1	-0.771429	0.102778
Propionic acid	NUDT2	-0.885714	0.0333333
Propionic acid	GCLM	-0.6	0.241667
Propionic acid	CYP3A5	-0.6	0.241667
Propionic acid	SCTR	-0.880406	0.0205987
Propionic acid	TPO	-0.637748	0.173071
Propionic acid	GPAT4	-0.542857	0.297222
Propionic acid	ABCD4	-0.6	0.241667
Propionic acid	TAC4	-0.880406	0.0205987
Propionic acid	ABCA3	-0.542857	0.297222
Propionic acid	PDE6G	0.885714	0.0333333
Propionic acid	PLPP4	0.758971	0.0801412
Propionic acid	GMPR	-0.6	0.241667
Propionic acid	NT5M	-0.942857	0.0166667
Propionic acid	FLAD1	-0.771429	0.102778
Propionic acid	ANGPTL4	0.657143	0.175
Propionic acid	MC1R	-0.714286	0.136111
Propionic acid	PLCG1	-0.657143	0.175
Propionic acid	COL3A1	-0.771429	0.102778
Propionic acid	GANC	-0.6	0.241667
Propionic acid	MAT1A	-0.657143	0.175
Propionic acid	L2HGDH	-0.657143	0.175
Propionic acid	ABCC6	-0.885714	0.0333333
Propionic acid	GNPAT	-0.6	0.241667
Propionic acid	HGD	0.771429	0.102778
Propionic acid	PDE5A	-0.771429	0.102778
Propionic acid	RLN2	-0.942857	0.0166667
Propionic acid	CHRNA5	-0.6	0.241667
Propionic acid	CA5A	-0.758971	0.0801412
Propionic acid	GRIN1	-0.771429	0.102778
Propionic acid	GRIN3A	-0.698253	0.122839
Propionic acid	LIPG	-0.6	0.241667
Propionic acid	NADSYN1	-0.542857	0.297222
Propionic acid	F2RL3	-0.542857	0.297222
Propionic acid	ACOX1	-0.657143	0.175
Propionic acid	CDO1	0.758971	0.0801412
Propionic acid	GNG10	-0.771429	0.102778
Propionic acid	CHRNA4	-0.927634	0.00766584
Propionic acid	GSTA1	-0.6	0.241667
Propionic acid	CHRNB4	-0.542857	0.297222
Propionic acid	ADCY7	-0.828571	0.0583333
Propionic acid	SPTLC3	-0.771429	0.102778
Propionic acid	SQOR	-0.942857	0.0166667
Propionic acid	PPARGC1A	-0.542857	0.297222
Propionic acid	AGPAT2	-0.942857	0.0166667
Propionic acid	DHDH	-0.657143	0.175
Propionic acid	SLC7A8	-0.771429	0.102778
Propionic acid	HMBS	-0.885714	0.0333333
Propionic acid	LPIN2	-0.657143	0.175
Propionic acid	MEP1B	0.777542	0.0687269
Propionic acid	CBSL	-0.771429	0.102778
Propionic acid	RET	0.771429	0.102778
Propionic acid	SLC7A7	0.885714	0.0333333
Propionic acid	NMRK1	-0.771429	0.102778
Propionic acid	PRKAB2	-0.6	0.241667
Propionic acid	PCCA	-0.657143	0.175
Propionic acid	PRKAA2	-0.6	0.241667
Propionic acid	CYB5R4	-0.6	0.241667
Propionic acid	GPT	-0.771429	0.102778
Propionic acid	C3	-0.657143	0.175
Propionic acid	LCLAT1	-0.657143	0.175
Propionic acid	PTGDS	-0.771429	0.102778
Propionic acid	PANK1	-0.771429	0.102778
Propionic acid	CHAC2	-0.542857	0.297222
Propionic acid	TACR2	0.43948	0.383221
Propionic acid	BTD	-0.771429	0.102778
Propionic acid	FTCD	-0.753702	0.0835233
Propionic acid	CARNS1	-0.828571	0.0583333
Propionic acid	ABCA5	-0.771429	0.102778
Propionic acid	ENTPD4	-0.657143	0.175
Propionic acid	TKTL1	-0.811679	0.0498576
Propionic acid	DGKA	-0.657143	0.175
Propionic acid	AOC3	0.753702	0.0835233
Propionic acid	NDUFA4L2	-0.542857	0.297222
Propionic acid	PFKFB4	-0.542857	0.297222
Propionic acid	PFKFB1	-0.43948	0.383221
Propionic acid	CHRND	-0.985611	0.000309086
Propionic acid	PLA2G6	-0.771429	0.102778
Propionic acid	PDE1B	-0.579771	0.227784
Propionic acid	P2RX4	-0.771429	0.102778
Propionic acid	CORT	-0.771429	0.102778
Propionic acid	CEPT1	-0.714286	0.136111
Propionic acid	ALDH8A1	0.828571	0.0583333
Propionic acid	ALPI	-0.542857	0.297222
Propionic acid	GCDH	-0.6	0.241667
Propionic acid	SLC44A3	-0.771429	0.102778
Propionic acid	MAPK11	-0.714286	0.136111
Propionic acid	CAMK2B	-0.6	0.241667
Propionic acid	ABCG5	-0.714286	0.136111
Propionic acid	GPR156	-0.828571	0.0583333
Propionic acid	PLA2G4A	-0.657143	0.175
Propionic acid	CARNMT1	-0.828571	0.0583333
Propionic acid	MME	0.0285714	1
Propionic acid	SSTR3	-0.941124	0.00509754
Propionic acid	LTC4S	-0.771429	0.102778
Propionic acid	ASAH2	-0.6	0.241667
Propionic acid	CCKBR	-0.714286	0.136111
Propionic acid	GRIA4	-0.885714	0.0333333
Propionic acid	AGXT	-0.724714	0.103243
Propionic acid	NPL	-0.771429	0.102778
Propionic acid	GYG1	-0.714286	0.136111
Propionic acid	RIMKLA	-0.828571	0.0583333
Propionic acid	MLNR	-0.942857	0.0166667
Propionic acid	PTAFR	-0.542857	0.297222
Propionic acid	GNG3	0.714286	0.136111
Propionic acid	PDE3B	-0.885714	0.0333333
Propionic acid	PDGFRA	0.657143	0.175
Propionic acid	LPGAT1	-0.657143	0.175
Propionic acid	PTGER3	-0.771429	0.102778
Propionic acid	NUDT9	-0.6	0.241667
Propionic acid	PRKCQ	0.880406	0.0205987
Propionic acid	GCK	-0.771429	0.102778
Propionic acid	PSTK	-0.6	0.241667
Propionic acid	PLPP3	-0.657143	0.175
Propionic acid	NAPEPLD	-0.714286	0.136111
Propionic acid	COL4A4	-0.771429	0.102778
Propionic acid	RENBP	-0.771429	0.102778
Propionic acid	NAGS	-0.885714	0.0333333
Propionic acid	STEAP1	-0.6	0.241667
Propionic acid	ENTPD3	-0.657143	0.175
Taurine	SLC2A1	0.771429	0.102778
Taurine	JUN	0.771429	0.102778
Taurine	LDLR	0.885714	0.0333333
Taurine	SMOX	0.771429	0.102778
Taurine	CHKA	0.942857	0.0166667
Taurine	PNPLA2	0.771429	0.102778
Taurine	NEU1	0.942857	0.0166667
Taurine	FOS	0.885714	0.0333333
Taurine	PRODH	-0.771429	0.102778
Taurine	SLC17A7	0.771429	0.102778
Taurine	PGM1	0.942857	0.0166667
Taurine	MAT2A	-0.657143	0.175
Taurine	IRS2	0.885714	0.0333333
Taurine	ATP1B3	0.885714	0.0333333
Taurine	GPX3	0.771429	0.102778
Taurine	VDAC2	0.942857	0.0166667
Taurine	TKT	0.771429	0.102778
Taurine	MAP2K1	0.942857	0.0166667
Taurine	CHAC1	-0.942857	0.0166667
Taurine	WASF2	0.771429	0.102778
Taurine	SAT1	0.885714	0.0333333
Taurine	CRTC2	0.771429	0.102778
Taurine	SLC34A2	-0.714286	0.136111
Taurine	PCK2	-0.714286	0.136111
Taurine	PLPP2	0.714286	0.136111
Taurine	NPC2	0.771429	0.102778
Taurine	FTL	0.6	0.241667
Taurine	HEXB	0.885714	0.0333333
Taurine	AMPD2	0.714286	0.136111
Taurine	MT-ND3	-0.714286	0.136111
Taurine	PMM2	0.942857	0.0166667
Taurine	PLTP	0.771429	0.102778
Taurine	PDGFB	0.885714	0.0333333
Taurine	ALDOA	0.657143	0.175
Taurine	CES2	-0.714286	0.136111
Taurine	UPP1	0.714286	0.136111
Taurine	NT5E	0.828571	0.0583333
Taurine	RFK	0.885714	0.0333333
Taurine	HCCS	0.828571	0.0583333
Taurine	EDN2	0.6	0.241667
Taurine	ADCY9	0.771429	0.102778
Taurine	PNPO	-0.6	0.241667
Taurine	GAL	0.828571	0.0583333
Taurine	PLA2G15	0.657143	0.175
Taurine	PRSS1	-1	0.00277778
Taurine	PSAT1	-0.6	0.241667
Taurine	COL1A1	0.771429	0.102778
Taurine	PYCR3	-1	0.00277778
Taurine	ACP2	-0.6	0.241667
Taurine	GLA	0.714286	0.136111
Taurine	TP53	-0.771429	0.102778
Taurine	MARS1	-0.6	0.241667
Taurine	SOCS3	0.828571	0.0583333
Taurine	SDSL	-0.6	0.241667
Taurine	MT-ND2	-0.771429	0.102778
Taurine	MT-ND6	-0.771429	0.102778
Taurine	MT-ND1	-0.714286	0.136111
Taurine	GAD1	0.771429	0.102778
Taurine	ADCY5	-0.771429	0.102778
Taurine	SUOX	-0.542857	0.297222
Taurine	MT-ND4	-0.771429	0.102778
Taurine	H6PD	-0.771429	0.102778
Taurine	ACYP1	0.942857	0.0166667
Taurine	PPP3CC	0.657143	0.175
Taurine	PIK3R3	-0.771429	0.102778
Taurine	ENTPD2	-0.657143	0.175
Taurine	ERBB2	-0.6	0.241667
Taurine	PRSS2	-0.771429	0.102778
Taurine	AK6	0.771429	0.102778
Taurine	NME1-NME2	0.828571	0.0583333
Taurine	ADCY3	-0.714286	0.136111
Taurine	ABCA1	-0.885714	0.0333333
Taurine	UROS	-0.771429	0.102778
Taurine	LCAT	0.771429	0.102778
Taurine	CREB5	0.771429	0.102778
Taurine	AASDHPPT	-0.771429	0.102778
Taurine	SPHK1	0.657143	0.175
Taurine	HMGCL	-0.657143	0.175
Taurine	SIRT3	-0.771429	0.102778
Taurine	HLCS	-0.885714	0.0333333
Taurine	SEPHS2	-0.657143	0.175
Taurine	TST	-0.885714	0.0333333
Taurine	DLD	-0.714286	0.136111
Taurine	CREB3L4	-0.714286	0.136111
Taurine	NAGK	-0.657143	0.175
Taurine	HOGA1	-0.771429	0.102778
Taurine	ACACB	-0.771429	0.102778
Taurine	S1PR3	0.828571	0.0583333
Taurine	KCNJ5	-0.828571	0.0583333
Taurine	SLC46A1	-0.771429	0.102778
Taurine	FXN	-0.6	0.241667
Taurine	SCLY	-0.657143	0.175
Taurine	NUDT16	-0.771429	0.102778
Taurine	PHKB	-0.6	0.241667
Taurine	LDHD	-0.942857	0.0166667
Taurine	CCK	0.6	0.241667
Taurine	ITPKB	-0.6	0.241667
Taurine	AGPAT3	-0.771429	0.102778
Taurine	PSPH	-0.6	0.241667
Taurine	MPI	-0.714286	0.136111
Taurine	DEGS2	-0.771429	0.102778
Taurine	DNMT3A	-0.885714	0.0333333
Taurine	PDE7A	-0.771429	0.102778
Taurine	BCKDHB	-0.6	0.241667
Taurine	ADSS2	-0.771429	0.102778
Taurine	GPAT3	0.885714	0.0333333
Taurine	SRR	-0.771429	0.102778
Taurine	FAAH	-0.828571	0.0583333
Taurine	PI4K2B	-0.771429	0.102778
Taurine	GLDC	-0.542857	0.297222
Taurine	CYB5RL	-0.885714	0.0333333
Taurine	ALAD	-0.657143	0.175
Taurine	MGLL	0.6	0.241667
Taurine	COL4A5	-0.942857	0.0166667
Taurine	MINPP1	-0.828571	0.0583333
Taurine	GNG7	-0.6	0.241667
Taurine	ABCG4	0.771429	0.102778
Taurine	DUT	-0.657143	0.175
Taurine	AOC2	0.942857	0.0166667
Taurine	PPP3CA	-0.771429	0.102778
Taurine	GGT6	-0.657143	0.175
Taurine	SGPL1	-0.771429	0.102778
Taurine	PIP5KL1	-0.828571	0.0583333
Taurine	EPHX2	-0.6	0.241667
Taurine	MAT2B	-0.6	0.241667
Taurine	PRXL2B	-0.885714	0.0333333
Taurine	GALT	-0.6	0.241667
Taurine	GSTO2	-0.771429	0.102778
Taurine	AKR1B1	-0.6	0.241667
Taurine	EDN1	0.758971	0.0801412
Taurine	AMDHD2	-0.771429	0.102778
Taurine	NAT1	-0.771429	0.102778
Taurine	MT-ND5	-0.771429	0.102778
Taurine	DBT	-0.771429	0.102778
Taurine	VDAC3	-0.657143	0.175
Taurine	PDE11A	-0.6	0.241667
Taurine	KYAT1	0.542857	0.297222
Taurine	NUDT12	-0.942857	0.0166667
Taurine	ADM	0.828571	0.0583333
Taurine	NDUFV3	-0.714286	0.136111
Taurine	PTDSS1	-0.6	0.241667
Taurine	GPCPD1	-0.6	0.241667
Taurine	CTPS2	-0.657143	0.175
Taurine	SLC9A3	-0.771429	0.102778
Taurine	HDDC3	-0.657143	0.175
Taurine	CMAS	-0.542857	0.297222
Taurine	PPP3CB	-0.657143	0.175
Taurine	CA8	1	0.00277778
Taurine	ACADM	-0.542857	0.297222
Taurine	ADRA2C	-0.771429	0.102778
Taurine	PRKACB	-0.657143	0.175
Taurine	CYP1A1	0.771429	0.102778
Taurine	AGPAT5	-0.6	0.241667
Taurine	THTPA	-0.771429	0.102778
Taurine	GRIN2B	0.942857	0.0166667
Taurine	IDH1	-0.542857	0.297222
Taurine	ALDH3B1	-0.714286	0.136111
Taurine	GRID1	0.942857	0.0166667
Taurine	CAT	-0.657143	0.175
Taurine	PAFAH2	-0.942857	0.0166667
Taurine	TK2	-0.771429	0.102778
Taurine	B4GALT6	-0.885714	0.0333333
Taurine	LRTOMT	-0.714286	0.136111
Taurine	SACM1L	-0.657143	0.175
Taurine	ATP1A2	-0.657143	0.175
Taurine	BDH2	-0.6	0.241667
Taurine	MLYCD	-0.828571	0.0583333
Taurine	NDUFS2	-0.657143	0.175
Taurine	SLC15A1	-0.771429	0.102778
Taurine	PIPOX	-0.6	0.241667
Taurine	ALDH5A1	-0.542857	0.297222
Taurine	PNPLA4	-0.6	0.241667
Taurine	ALDH4A1	-0.771429	0.102778
Taurine	PPCS	-0.542857	0.297222
Taurine	CYP2U1	-0.771429	0.102778
Taurine	PDE6B	-0.885714	0.0333333
Taurine	INPP5B	-0.657143	0.175
Taurine	ALDH6A1	-0.714286	0.136111
Taurine	UMPS	-0.828571	0.0583333
Taurine	GYS1	-0.771429	0.102778
Taurine	NMNAT1	-0.6	0.241667
Taurine	OGA	-0.714286	0.136111
Taurine	ENPP1	-0.771429	0.102778
Taurine	GPAM	-0.714286	0.136111
Taurine	OSBPL5	-0.828571	0.0583333
Taurine	DAGLA	-0.885714	0.0333333
Taurine	ADO	-0.771429	0.102778
Taurine	DERA	-0.657143	0.175
Taurine	TRPM7	-0.885714	0.0333333
Taurine	LPIN3	-0.885714	0.0333333
Taurine	ENTPD5	-0.828571	0.0583333
Taurine	GSTA4	-0.542857	0.297222
Taurine	IKBKB	-0.542857	0.297222
Taurine	TRPV1	-0.771429	0.102778
Taurine	ALPG	-1	0.00277778
Taurine	NADK2	-0.828571	0.0583333
Taurine	S1PR5	-0.657143	0.175
Taurine	DGLUCY	-0.657143	0.175
Taurine	PCYT1A	-0.6	0.241667
Taurine	SORD	-0.542857	0.297222
Taurine	DNMT3B	-0.828571	0.0583333
Taurine	ALDH7A1	-0.6	0.241667
Taurine	SLC16A3	-0.828571	0.0583333
Taurine	PIK3C2B	-0.771429	0.102778
Taurine	ADCY10	0.758971	0.0801412
Taurine	P2RY2	-0.714286	0.136111
Taurine	RRM2	-0.6	0.241667
Taurine	UPRT	-0.771429	0.102778
Taurine	AK9	-0.885714	0.0333333
Taurine	AADAT	-0.6	0.241667
Taurine	PCYT2	-1	0.00277778
Taurine	ITPKC	-0.714286	0.136111
Taurine	AGK	-0.771429	0.102778
Taurine	ABCB10	-0.828571	0.0583333
Taurine	PPOX	-0.771429	0.102778
Taurine	STEAP2	-0.942857	0.0166667
Taurine	PRUNE1	-0.771429	0.102778
Taurine	ADSS1	-0.6	0.241667
Taurine	DHTKD1	-0.771429	0.102778
Taurine	SPTLC2	-0.6	0.241667
Taurine	NEU3	-0.6	0.241667
Taurine	FCSK	-0.942857	0.0166667
Taurine	ALPL	0.771429	0.102778
Taurine	ABCC10	-0.771429	0.102778
Taurine	NAT8L	-0.6	0.241667
Taurine	SEPSECS	-0.6	0.241667
Taurine	ATP1A3	0.657143	0.175
Taurine	GPT2	-0.6	0.241667
Taurine	DHODH	-0.828571	0.0583333
Taurine	ACAA1	-0.828571	0.0583333
Taurine	AGL	-0.6	0.241667
Taurine	SLC27A6	-0.942857	0.0166667
Taurine	KCNQ1	-0.771429	0.102778
Taurine	GAMT	-0.942857	0.0166667
Taurine	GALM	-0.542857	0.297222
Taurine	CSAD	-0.542857	0.297222
Taurine	LAP3	-0.6	0.241667
Taurine	SPHK2	-0.6	0.241667
Taurine	AKR7A2	-0.942857	0.0166667
Taurine	LPCAT3	-0.6	0.241667
Taurine	GALC	-0.771429	0.102778
Taurine	CERK	-0.657143	0.175
Taurine	NPFFR1	-0.771429	0.102778
Taurine	PRKAA1	-0.714286	0.136111
Taurine	MARS2	-0.6	0.241667
Taurine	GPX8	-0.6	0.241667
Taurine	CHDH	-0.714286	0.136111
Taurine	NFS1	-0.6	0.241667
Taurine	IDNK	-0.771429	0.102778
Taurine	ABCC5	-0.771429	0.102778
Taurine	COX15	-0.6	0.241667
Taurine	IMPA2	-0.6	0.241667
Taurine	AKR1C3	-0.6	0.241667
Taurine	MTMR7	-0.657143	0.175
Taurine	PYCR2	-0.6	0.241667
Taurine	PGM2	-0.6	0.241667
Taurine	ALDH2	-0.542857	0.297222
Taurine	FIG4	-0.771429	0.102778
Taurine	ATP2B1	-0.714286	0.136111
Taurine	GSTT2B	-0.6	0.241667
Taurine	MTR	-0.771429	0.102778
Taurine	PGLS	-0.942857	0.0166667
Taurine	PAPSS1	-0.714286	0.136111
Taurine	PDXP	0.771429	0.102778
Taurine	OPRK1	0.771429	0.102778
Taurine	NAPRT	-0.885714	0.0333333
Taurine	NME7	-0.6	0.241667
Taurine	PLCD1	-0.6	0.241667
Taurine	LDLRAP1	-0.542857	0.297222
Taurine	OXCT1	-0.657143	0.175
Taurine	ACSM3	-0.657143	0.175
Taurine	SLC44A1	-0.6	0.241667
Taurine	PANK2	-0.657143	0.175
Taurine	RETSAT	-0.657143	0.175
Taurine	GSTM2	-0.771429	0.102778
Taurine	DHRS4	-0.542857	0.297222
Taurine	GSTA2	-0.698253	0.122839
Taurine	ASL	-0.771429	0.102778
Taurine	ADSL	-0.657143	0.175
Taurine	SOAT1	-0.6	0.241667
Taurine	COL5A2	-0.698253	0.122839
Taurine	CHRM1	-0.542857	0.297222
Taurine	GNPNAT1	-0.657143	0.175
Taurine	TRIB3	-0.771429	0.102778
Taurine	INPP5J	-0.6	0.241667
Taurine	AK7	-0.6	0.241667
Taurine	EPRS1	-0.657143	0.175
Taurine	ASS1	-0.657143	0.175
Taurine	GART	-0.6	0.241667
Taurine	FECH	-0.657143	0.175
Taurine	FGFR1	-0.657143	0.175
Taurine	KHK	-0.771429	0.102778
Taurine	PPP1R3D	-0.657143	0.175
Taurine	MT-ND4L	-0.771429	0.102778
Taurine	PPP1R3B	-0.6	0.241667
Taurine	CACNA1D	-0.885714	0.0333333
Taurine	PFAS	-0.771429	0.102778
Taurine	FH	-0.6	0.241667
Taurine	CYB5R2	-0.771429	0.102778
Taurine	MBOAT1	-0.657143	0.175
Taurine	PIP5K1C	-0.771429	0.102778
Taurine	ENTPD8	-0.942857	0.0166667
Taurine	ALDH3A2	-0.6	0.241667
Taurine	TRPV6	-0.771429	0.102778
Taurine	CYP2D6	-0.771429	0.102778
Taurine	DCK	-0.714286	0.136111
Taurine	NME6	-0.771429	0.102778
Taurine	PLCH1	-0.714286	0.136111
Taurine	ALDH3B2	-0.942857	0.0166667
Taurine	MMAB	-0.771429	0.102778
Taurine	LRAT	-0.771429	0.102778
Taurine	VAPB	-0.657143	0.175
Taurine	LIPT2	-0.771429	0.102778
Taurine	SGPP2	-0.657143	0.175
Taurine	SLC1A1	-0.714286	0.136111
Taurine	XDH	-0.657143	0.175
Taurine	MTAP	-0.771429	0.102778
Taurine	MAPK13	-0.542857	0.297222
Taurine	C5	-0.771429	0.102778
Taurine	NUDT5	-0.657143	0.175
Taurine	TKFC	-0.771429	0.102778
Taurine	DHRS4L2	-0.657143	0.175
Taurine	CPS1	-0.771429	0.102778
Taurine	AGPS	-0.657143	0.175
Taurine	BPGM	-0.828571	0.0583333
Taurine	MC5R	0.880406	0.0205987
Taurine	PHOSPHO2	-0.771429	0.102778
Taurine	SLC40A1	-0.6	0.241667
Taurine	CPOX	-0.542857	0.297222
Taurine	ABCB9	-0.771429	0.102778
Taurine	MAOB	-0.6	0.241667
Taurine	TREH	-0.941124	0.00509754
Taurine	CBS	-0.828571	0.0583333
Taurine	TXNRD3	-0.771429	0.102778
Taurine	ACADS	-0.885714	0.0333333
Taurine	PIKFYVE	-0.771429	0.102778
Taurine	PLCH2	-0.758971	0.0801412
Taurine	FBP1	-0.657143	0.175
Taurine	PGM2L1	0.885714	0.0333333
Taurine	TNF	0.927634	0.00766584
Taurine	INPP4A	-0.714286	0.136111
Taurine	SLC27A2	-0.6	0.241667
Taurine	P2RX5	0.828571	0.0583333
Taurine	MTM1	-0.942857	0.0166667
Taurine	S1PR1	0.724714	0.103243
Taurine	HIBCH	-0.657143	0.175
Taurine	RBKS	-0.771429	0.102778
Taurine	PI4KA	-0.771429	0.102778
Taurine	GRM1	-0.771429	0.102778
Taurine	PDPK1	-0.714286	0.136111
Taurine	DGAT2	-0.657143	0.175
Taurine	EHHADH	-0.657143	0.175
Taurine	ATP7A	-0.714286	0.136111
Taurine	PPCDC	-0.657143	0.175
Taurine	KYAT3	-0.885714	0.0333333
Taurine	CPT1A	-0.6	0.241667
Taurine	PLA2G4F	-0.828571	0.0583333
Taurine	LIAS	-0.542857	0.297222
Taurine	APIP	-0.657143	0.175
Taurine	CALCRL	-0.714286	0.136111
Taurine	OXSM	-0.714286	0.136111
Taurine	MMUT	-0.6	0.241667
Taurine	GK	-0.771429	0.102778
Taurine	GABRD	-0.942857	0.0166667
Taurine	PAICS	-0.6	0.241667
Taurine	SCO2	-0.942857	0.0166667
Taurine	NR1H3	-0.657143	0.175
Taurine	ACHE	0.714286	0.136111
Taurine	ELN	-0.771429	0.102778
Taurine	MTMR4	-0.885714	0.0333333
Taurine	PIK3C3	-0.771429	0.102778
Taurine	CTH	-0.6	0.241667
Taurine	FPGT	-0.6	0.241667
Taurine	PIP4K2B	-0.714286	0.136111
Taurine	ABCA4	-0.771429	0.102778
Taurine	VDR	-0.657143	0.175
Taurine	TSC2	-0.714286	0.136111
Taurine	UROD	-0.828571	0.0583333
Taurine	COL9A3	-0.657143	0.175
Taurine	CYP1A2	-0.657143	0.175
Taurine	FMO5	-0.657143	0.175
Taurine	PLCE1	-0.771429	0.102778
Taurine	MTMR6	-0.6	0.241667
Taurine	IDH3A	-0.657143	0.175
Taurine	INPP5E	-0.714286	0.136111
Taurine	PRLR	-0.828571	0.0583333
Taurine	PPP1R3E	-0.885714	0.0333333
Taurine	AKR1C1	-0.828571	0.0583333
Taurine	NUDT2	-0.771429	0.102778
Taurine	GCLM	-0.657143	0.175
Taurine	CYP3A5	-0.657143	0.175
Taurine	SCTR	-0.941124	0.00509754
Taurine	TPO	-0.753702	0.0835233
Taurine	GPAT4	-0.6	0.241667
Taurine	ABCD4	-0.714286	0.136111
Taurine	TAC4	-0.758971	0.0801412
Taurine	ABCA3	-0.6	0.241667
Taurine	PDE6G	0.942857	0.0166667
Taurine	PLPP4	0.758971	0.0801412
Taurine	GMPR	-0.657143	0.175
Taurine	NT5M	-0.885714	0.0333333
Taurine	FLAD1	-0.885714	0.0333333
Taurine	ANGPTL4	0.6	0.241667
Taurine	MC1R	-0.771429	0.102778
Taurine	PLCG1	-0.771429	0.102778
Taurine	COL3A1	-0.828571	0.0583333
Taurine	GANC	-0.657143	0.175
Taurine	MAT1A	-0.6	0.241667
Taurine	L2HGDH	-0.771429	0.102778
Taurine	ABCC6	-0.942857	0.0166667
Taurine	GNPAT	-0.657143	0.175
Taurine	HGD	0.828571	0.0583333
Taurine	PDE5A	-0.828571	0.0583333
Taurine	RLN2	-0.828571	0.0583333
Taurine	CHRNA5	-0.657143	0.175
Taurine	CA5A	-0.698253	0.122839
Taurine	GRIN1	-0.714286	0.136111
Taurine	GRIN3A	-0.758971	0.0801412
Taurine	LIPG	-0.542857	0.297222
Taurine	NADSYN1	-0.6	0.241667
Taurine	F2RL3	-0.6	0.241667
Taurine	ACOX1	-0.6	0.241667
Taurine	CDO1	0.758971	0.0801412
Taurine	GNG10	-0.714286	0.136111
Taurine	CHRNA4	-0.811679	0.0498576
Taurine	GSTA1	-0.657143	0.175
Taurine	CHRNB4	-0.6	0.241667
Taurine	ADCY7	-0.942857	0.0166667
Taurine	SPTLC3	-0.657143	0.175
Taurine	SQOR	-0.885714	0.0333333
Taurine	PPARGC1A	-0.6	0.241667
Taurine	AGPAT2	-0.885714	0.0333333
Taurine	DHDH	-0.6	0.241667
Taurine	SLC7A8	-0.828571	0.0583333
Taurine	HMBS	-0.942857	0.0166667
Taurine	LPIN2	-0.771429	0.102778
Taurine	MEP1B	0.777542	0.0687269
Taurine	CBSL	-0.714286	0.136111
Taurine	RET	0.828571	0.0583333
Taurine	SLC7A7	0.942857	0.0166667
Taurine	NMRK1	-0.657143	0.175
Taurine	PRKAB2	-0.657143	0.175
Taurine	PCCA	-0.6	0.241667
Taurine	PRKAA2	-0.714286	0.136111
Taurine	CYB5R4	-0.714286	0.136111
Taurine	GPT	-0.885714	0.0333333
Taurine	C3	-0.6	0.241667
Taurine	LCLAT1	-0.771429	0.102778
Taurine	PTGDS	-0.828571	0.0583333
Taurine	PANK1	-0.885714	0.0333333
Taurine	CHAC2	-0.6	0.241667
Taurine	TACR2	0.43948	0.383221
Taurine	BTD	-0.828571	0.0583333
Taurine	FTCD	-0.811679	0.0498576
Taurine	CARNS1	-0.942857	0.0166667
Taurine	ABCA5	-0.885714	0.0333333
Taurine	ENTPD4	-0.771429	0.102778
Taurine	TKTL1	-0.753702	0.0835233
Taurine	DGKA	-0.6	0.241667
Taurine	AOC3	0.840668	0.0360576
Taurine	NDUFA4L2	-0.6	0.241667
Taurine	PFKFB4	-0.6	0.241667
Taurine	PFKFB1	-0.676123	0.140357
Taurine	CHRND	-0.927634	0.00766584
Taurine	PLA2G6	-0.885714	0.0333333
Taurine	PDE1B	-0.637748	0.173071
Taurine	P2RX4	-0.714286	0.136111
Taurine	CORT	-0.657143	0.175
Taurine	CEPT1	-0.771429	0.102778
Taurine	ALDH8A1	0.657143	0.175
Taurine	ALPI	-0.6	0.241667
Taurine	GCDH	-0.657143	0.175
Taurine	SLC44A3	-0.714286	0.136111
Taurine	MAPK11	-0.771429	0.102778
Taurine	CAMK2B	-0.657143	0.175
Taurine	ABCG5	-0.771429	0.102778
Taurine	GPR156	-0.942857	0.0166667
Taurine	PLA2G4A	-0.6	0.241667
Taurine	CARNMT1	-0.771429	0.102778
Taurine	MME	-0.0857143	0.919444
Taurine	SSTR3	-0.880406	0.0205987
Taurine	LTC4S	-0.657143	0.175
Taurine	ASAH2	-0.714286	0.136111
Taurine	CCKBR	-0.771429	0.102778
Taurine	GRIA4	-0.771429	0.102778
Taurine	AGXT	-0.840668	0.0360576
Taurine	NPL	-0.714286	0.136111
Taurine	GYG1	-0.771429	0.102778
Taurine	RIMKLA	-0.942857	0.0166667
Taurine	MLNR	-0.885714	0.0333333
Taurine	PTAFR	-0.6	0.241667
Taurine	GNG3	0.771429	0.102778
Taurine	PDE3B	-0.942857	0.0166667
Taurine	PDGFRA	0.6	0.241667
Taurine	LPGAT1	-0.771429	0.102778
Taurine	PTGER3	-0.714286	0.136111
Taurine	NUDT9	-0.542857	0.297222
Taurine	PRKCQ	0.880406	0.0205987
Taurine	GCK	-0.714286	0.136111
Taurine	PSTK	-0.542857	0.297222
Taurine	PLPP3	-0.771429	0.102778
Taurine	NAPEPLD	-0.771429	0.102778
Taurine	COL4A4	-0.828571	0.0583333
Taurine	RENBP	-0.714286	0.136111
Taurine	NAGS	-0.771429	0.102778
Taurine	STEAP1	-0.657143	0.175
Taurine	ENTPD3	-0.771429	0.102778
Ethyl carbamate	SLC2A1	0.885714	0.0333333
Ethyl carbamate	JUN	0.657143	0.175
Ethyl carbamate	LDLR	0.771429	0.102778
Ethyl carbamate	SMOX	0.657143	0.175
Ethyl carbamate	CHKA	0.714286	0.136111
Ethyl carbamate	PNPLA2	0.657143	0.175
Ethyl carbamate	NEU1	0.714286	0.136111
Ethyl carbamate	FOS	0.771429	0.102778
Ethyl carbamate	PRODH	-0.885714	0.0333333
Ethyl carbamate	SLC17A7	0.885714	0.0333333
Ethyl carbamate	PGM1	0.714286	0.136111
Ethyl carbamate	MAT2A	-0.771429	0.102778
Ethyl carbamate	IRS2	0.771429	0.102778
Ethyl carbamate	ATP1B3	0.771429	0.102778
Ethyl carbamate	GPX3	0.885714	0.0333333
Ethyl carbamate	VDAC2	0.714286	0.136111
Ethyl carbamate	TKT	0.542857	0.297222
Ethyl carbamate	MAP2K1	0.714286	0.136111
Ethyl carbamate	CHAC1	-0.714286	0.136111
Ethyl carbamate	WASF2	0.885714	0.0333333
Ethyl carbamate	SAT1	0.771429	0.102778
Ethyl carbamate	CRTC2	0.657143	0.175
Ethyl carbamate	SLC34A2	-0.6	0.241667
Ethyl carbamate	PCK2	-0.942857	0.0166667
Ethyl carbamate	PLPP2	0.6	0.241667
Ethyl carbamate	NPC2	0.885714	0.0333333
Ethyl carbamate	FTL	0.714286	0.136111
Ethyl carbamate	HEXB	0.771429	0.102778
Ethyl carbamate	AMPD2	0.6	0.241667
Ethyl carbamate	MT-ND3	-0.6	0.241667
Ethyl carbamate	PMM2	0.714286	0.136111
Ethyl carbamate	PLTP	0.885714	0.0333333
Ethyl carbamate	PDGFB	0.771429	0.102778
Ethyl carbamate	ALDOA	0.771429	0.102778
Ethyl carbamate	CES2	-0.6	0.241667
Ethyl carbamate	UPP1	0.6	0.241667
Ethyl carbamate	NT5E	0.942857	0.0166667
Ethyl carbamate	RFK	0.771429	0.102778
Ethyl carbamate	HCCS	0.6	0.241667
Ethyl carbamate	EDN2	0.714286	0.136111
Ethyl carbamate	ADCY9	0.885714	0.0333333
Ethyl carbamate	PNPO	-0.828571	0.0583333
Ethyl carbamate	GAL	0.942857	0.0166667
Ethyl carbamate	PLA2G15	0.771429	0.102778
Ethyl carbamate	PRSS1	-0.771429	0.102778
Ethyl carbamate	PSAT1	-0.828571	0.0583333
Ethyl carbamate	COL1A1	0.885714	0.0333333
Ethyl carbamate	PYCR3	-0.771429	0.102778
Ethyl carbamate	ACP2	-0.714286	0.136111
Ethyl carbamate	GLA	0.6	0.241667
Ethyl carbamate	TP53	-0.657143	0.175
Ethyl carbamate	MARS1	-0.828571	0.0583333
Ethyl carbamate	SOCS3	0.6	0.241667
Ethyl carbamate	SDSL	-0.714286	0.136111
Ethyl carbamate	MT-ND2	-0.657143	0.175
Ethyl carbamate	MT-ND6	-0.657143	0.175
Ethyl carbamate	MT-ND1	-0.6	0.241667
Ethyl carbamate	GAD1	0.885714	0.0333333
Ethyl carbamate	ADCY5	-0.885714	0.0333333
Ethyl carbamate	SUOX	-0.771429	0.102778
Ethyl carbamate	MT-ND4	-0.657143	0.175
Ethyl carbamate	H6PD	-0.657143	0.175
Ethyl carbamate	ACYP1	0.828571	0.0583333
Ethyl carbamate	PPP3CC	0.771429	0.102778
Ethyl carbamate	PIK3R3	-0.657143	0.175
Ethyl carbamate	ENTPD2	-0.771429	0.102778
Ethyl carbamate	ERBB2	-0.714286	0.136111
Ethyl carbamate	PRSS2	-0.885714	0.0333333
Ethyl carbamate	AK6	0.885714	0.0333333
Ethyl carbamate	NME1-NME2	0.942857	0.0166667
Ethyl carbamate	ADCY3	-0.6	0.241667
Ethyl carbamate	ABCA1	-0.771429	0.102778
Ethyl carbamate	UROS	-0.885714	0.0333333
Ethyl carbamate	LCAT	0.542857	0.297222
Ethyl carbamate	CREB5	0.885714	0.0333333
Ethyl carbamate	AASDHPPT	-0.657143	0.175
Ethyl carbamate	SPHK1	0.771429	0.102778
Ethyl carbamate	HMGCL	-0.771429	0.102778
Ethyl carbamate	SIRT3	-0.542857	0.297222
Ethyl carbamate	HLCS	-0.771429	0.102778
Ethyl carbamate	SEPHS2	-0.771429	0.102778
Ethyl carbamate	TST	-0.771429	0.102778
Ethyl carbamate	DLD	-0.6	0.241667
Ethyl carbamate	CREB3L4	-0.942857	0.0166667
Ethyl carbamate	NAGK	-0.771429	0.102778
Ethyl carbamate	HOGA1	-0.885714	0.0333333
Ethyl carbamate	ACACB	-0.657143	0.175
Ethyl carbamate	S1PR3	0.942857	0.0166667
Ethyl carbamate	KCNJ5	-0.6	0.241667
Ethyl carbamate	SLC46A1	-0.657143	0.175
Ethyl carbamate	FXN	-0.714286	0.136111
Ethyl carbamate	SCLY	-0.771429	0.102778
Ethyl carbamate	NUDT16	-0.657143	0.175
Ethyl carbamate	PHKB	-0.714286	0.136111
Ethyl carbamate	LDHD	-0.714286	0.136111
Ethyl carbamate	CCK	0.714286	0.136111
Ethyl carbamate	ITPKB	-0.714286	0.136111
Ethyl carbamate	AGPAT3	-0.542857	0.297222
Ethyl carbamate	PSPH	-0.828571	0.0583333
Ethyl carbamate	MPI	-0.942857	0.0166667
Ethyl carbamate	DEGS2	-0.657143	0.175
Ethyl carbamate	DNMT3A	-0.771429	0.102778
Ethyl carbamate	PDE7A	-0.657143	0.175
Ethyl carbamate	BCKDHB	-0.828571	0.0583333
Ethyl carbamate	ADSS2	-0.885714	0.0333333
Ethyl carbamate	GPAT3	0.771429	0.102778
Ethyl carbamate	SRR	-0.657143	0.175
Ethyl carbamate	FAAH	-0.6	0.241667
Ethyl carbamate	PI4K2B	-1	0.00277778
Ethyl carbamate	GLDC	-0.771429	0.102778
Ethyl carbamate	CYB5RL	-0.771429	0.102778
Ethyl carbamate	ALAD	-0.771429	0.102778
Ethyl carbamate	MGLL	0.828571	0.0583333
Ethyl carbamate	COL4A5	-0.828571	0.0583333
Ethyl carbamate	MINPP1	-0.6	0.241667
Ethyl carbamate	GNG7	-0.828571	0.0583333
Ethyl carbamate	ABCG4	0.885714	0.0333333
Ethyl carbamate	DUT	-0.771429	0.102778
Ethyl carbamate	AOC2	0.828571	0.0583333
Ethyl carbamate	PPP3CA	-0.657143	0.175
Ethyl carbamate	GGT6	-0.771429	0.102778
Ethyl carbamate	SGPL1	-0.657143	0.175
Ethyl carbamate	PIP5KL1	-0.942857	0.0166667
Ethyl carbamate	EPHX2	-0.714286	0.136111
Ethyl carbamate	MAT2B	-0.828571	0.0583333
Ethyl carbamate	PRXL2B	-0.771429	0.102778
Ethyl carbamate	GALT	-0.828571	0.0583333
Ethyl carbamate	GSTO2	-0.657143	0.175
Ethyl carbamate	AKR1B1	-0.828571	0.0583333
Ethyl carbamate	EDN1	0.758971	0.0801412
Ethyl carbamate	AMDHD2	-0.657143	0.175
Ethyl carbamate	NAT1	-0.657143	0.175
Ethyl carbamate	MT-ND5	-0.657143	0.175
Ethyl carbamate	DBT	-0.657143	0.175
Ethyl carbamate	VDAC3	-0.771429	0.102778
Ethyl carbamate	PDE11A	-0.714286	0.136111
Ethyl carbamate	KYAT1	0.771429	0.102778
Ethyl carbamate	NUDT12	-0.828571	0.0583333
Ethyl carbamate	ADM	0.942857	0.0166667
Ethyl carbamate	NDUFV3	-0.6	0.241667
Ethyl carbamate	PTDSS1	-0.714286	0.136111
Ethyl carbamate	GPCPD1	-0.828571	0.0583333
Ethyl carbamate	CTPS2	-0.771429	0.102778
Ethyl carbamate	SLC9A3	-0.885714	0.0333333
Ethyl carbamate	HDDC3	-0.771429	0.102778
Ethyl carbamate	CMAS	-0.771429	0.102778
Ethyl carbamate	PPP3CB	-0.771429	0.102778
Ethyl carbamate	CA8	0.771429	0.102778
Ethyl carbamate	ACADM	-0.771429	0.102778
Ethyl carbamate	ADRA2C	-0.885714	0.0333333
Ethyl carbamate	PRKACB	-0.771429	0.102778
Ethyl carbamate	CYP1A1	0.885714	0.0333333
Ethyl carbamate	AGPAT5	-0.714286	0.136111
Ethyl carbamate	THTPA	-1	0.00277778
Ethyl carbamate	GRIN2B	0.828571	0.0583333
Ethyl carbamate	IDH1	-0.771429	0.102778
Ethyl carbamate	ALDH3B1	-0.942857	0.0166667
Ethyl carbamate	GRID1	0.714286	0.136111
Ethyl carbamate	CAT	-0.771429	0.102778
Ethyl carbamate	PAFAH2	-0.714286	0.136111
Ethyl carbamate	TK2	-0.657143	0.175
Ethyl carbamate	B4GALT6	-0.771429	0.102778
Ethyl carbamate	LRTOMT	-0.942857	0.0166667
Ethyl carbamate	SACM1L	-0.771429	0.102778
Ethyl carbamate	ATP1A2	-0.771429	0.102778
Ethyl carbamate	BDH2	-0.828571	0.0583333
Ethyl carbamate	MLYCD	-0.6	0.241667
Ethyl carbamate	NDUFS2	-0.771429	0.102778
Ethyl carbamate	SLC15A1	-0.657143	0.175
Ethyl carbamate	PIPOX	-0.714286	0.136111
Ethyl carbamate	ALDH5A1	-0.771429	0.102778
Ethyl carbamate	PNPLA4	-0.828571	0.0583333
Ethyl carbamate	ALDH4A1	-0.657143	0.175
Ethyl carbamate	PPCS	-0.771429	0.102778
Ethyl carbamate	CYP2U1	-0.657143	0.175
Ethyl carbamate	PDE6B	-0.771429	0.102778
Ethyl carbamate	INPP5B	-0.771429	0.102778
Ethyl carbamate	ALDH6A1	-0.942857	0.0166667
Ethyl carbamate	UMPS	-0.942857	0.0166667
Ethyl carbamate	GYS1	-0.657143	0.175
Ethyl carbamate	NMNAT1	-0.714286	0.136111
Ethyl carbamate	OGA	-0.6	0.241667
Ethyl carbamate	ENPP1	-0.657143	0.175
Ethyl carbamate	GPAM	-0.6	0.241667
Ethyl carbamate	OSBPL5	-0.6	0.241667
Ethyl carbamate	DAGLA	-0.771429	0.102778
Ethyl carbamate	ADO	-0.885714	0.0333333
Ethyl carbamate	DERA	-0.771429	0.102778
Ethyl carbamate	TRPM7	-0.771429	0.102778
Ethyl carbamate	LPIN3	-0.771429	0.102778
Ethyl carbamate	ENTPD5	-0.6	0.241667
Ethyl carbamate	GSTA4	-0.771429	0.102778
Ethyl carbamate	IKBKB	-0.771429	0.102778
Ethyl carbamate	TRPV1	-0.885714	0.0333333
Ethyl carbamate	ALPG	-0.771429	0.102778
Ethyl carbamate	NADK2	-0.6	0.241667
Ethyl carbamate	S1PR5	-0.771429	0.102778
Ethyl carbamate	DGLUCY	-0.771429	0.102778
Ethyl carbamate	PCYT1A	-0.714286	0.136111
Ethyl carbamate	SORD	-0.771429	0.102778
Ethyl carbamate	DNMT3B	-0.942857	0.0166667
Ethyl carbamate	ALDH7A1	-0.828571	0.0583333
Ethyl carbamate	SLC16A3	-0.6	0.241667
Ethyl carbamate	PIK3C2B	-0.657143	0.175
Ethyl carbamate	ADCY10	0.758971	0.0801412
Ethyl carbamate	P2RY2	-0.6	0.241667
Ethyl carbamate	RRM2	-0.714286	0.136111
Ethyl carbamate	UPRT	-1	0.00277778
Ethyl carbamate	AK9	-0.771429	0.102778
Ethyl carbamate	AADAT	-0.828571	0.0583333
Ethyl carbamate	PCYT2	-0.771429	0.102778
Ethyl carbamate	ITPKC	-0.942857	0.0166667
Ethyl carbamate	AGK	-0.657143	0.175
Ethyl carbamate	ABCB10	-0.6	0.241667
Ethyl carbamate	PPOX	-0.885714	0.0333333
Ethyl carbamate	STEAP2	-0.828571	0.0583333
Ethyl carbamate	PRUNE1	-0.657143	0.175
Ethyl carbamate	ADSS1	-0.714286	0.136111
Ethyl carbamate	DHTKD1	-0.657143	0.175
Ethyl carbamate	SPTLC2	-0.714286	0.136111
Ethyl carbamate	NEU3	-0.714286	0.136111
Ethyl carbamate	FCSK	-0.714286	0.136111
Ethyl carbamate	ALPL	0.885714	0.0333333
Ethyl carbamate	ABCC10	-0.885714	0.0333333
Ethyl carbamate	NAT8L	-0.828571	0.0583333
Ethyl carbamate	SEPSECS	-0.714286	0.136111
Ethyl carbamate	ATP1A3	0.771429	0.102778
Ethyl carbamate	GPT2	-0.828571	0.0583333
Ethyl carbamate	DHODH	-0.942857	0.0166667
Ethyl carbamate	ACAA1	-0.942857	0.0166667
Ethyl carbamate	AGL	-0.828571	0.0583333
Ethyl carbamate	SLC27A6	-0.714286	0.136111
Ethyl carbamate	KCNQ1	-0.885714	0.0333333
Ethyl carbamate	GAMT	-0.714286	0.136111
Ethyl carbamate	GALM	-0.771429	0.102778
Ethyl carbamate	CSAD	-0.771429	0.102778
Ethyl carbamate	LAP3	-0.828571	0.0583333
Ethyl carbamate	SPHK2	-0.714286	0.136111
Ethyl carbamate	AKR7A2	-0.828571	0.0583333
Ethyl carbamate	LPCAT3	-0.714286	0.136111
Ethyl carbamate	GALC	-0.657143	0.175
Ethyl carbamate	CERK	-0.771429	0.102778
Ethyl carbamate	NPFFR1	-0.885714	0.0333333
Ethyl carbamate	PRKAA1	-0.6	0.241667
Ethyl carbamate	MARS2	-0.828571	0.0583333
Ethyl carbamate	GPX8	-0.714286	0.136111
Ethyl carbamate	CHDH	-0.6	0.241667
Ethyl carbamate	NFS1	-0.714286	0.136111
Ethyl carbamate	IDNK	-0.657143	0.175
Ethyl carbamate	ABCC5	-0.542857	0.297222
Ethyl carbamate	COX15	-0.714286	0.136111
Ethyl carbamate	IMPA2	-0.828571	0.0583333
Ethyl carbamate	AKR1C3	-0.828571	0.0583333
Ethyl carbamate	MTMR7	-0.771429	0.102778
Ethyl carbamate	PYCR2	-0.714286	0.136111
Ethyl carbamate	PGM2	-0.714286	0.136111
Ethyl carbamate	ALDH2	-0.771429	0.102778
Ethyl carbamate	FIG4	-0.657143	0.175
Ethyl carbamate	ATP2B1	-0.6	0.241667
Ethyl carbamate	GSTT2B	-0.828571	0.0583333
Ethyl carbamate	MTR	-0.657143	0.175
Ethyl carbamate	PGLS	-0.828571	0.0583333
Ethyl carbamate	PAPSS1	-0.6	0.241667
Ethyl carbamate	PDXP	0.657143	0.175
Ethyl carbamate	OPRK1	0.885714	0.0333333
Ethyl carbamate	NAPRT	-0.771429	0.102778
Ethyl carbamate	NME7	-0.714286	0.136111
Ethyl carbamate	PLCD1	-0.828571	0.0583333
Ethyl carbamate	LDLRAP1	-0.771429	0.102778
Ethyl carbamate	OXCT1	-0.771429	0.102778
Ethyl carbamate	ACSM3	-0.771429	0.102778
Ethyl carbamate	SLC44A1	-0.714286	0.136111
Ethyl carbamate	PANK2	-0.771429	0.102778
Ethyl carbamate	RETSAT	-0.771429	0.102778
Ethyl carbamate	GSTM2	-0.885714	0.0333333
Ethyl carbamate	DHRS4	-0.771429	0.102778
Ethyl carbamate	GSTA2	-0.941124	0.00509754
Ethyl carbamate	ASL	-0.885714	0.0333333
Ethyl carbamate	ADSL	-0.771429	0.102778
Ethyl carbamate	SOAT1	-0.714286	0.136111
Ethyl carbamate	COL5A2	-0.941124	0.00509754
Ethyl carbamate	CHRM1	-0.771429	0.102778
Ethyl carbamate	GNPNAT1	-0.771429	0.102778
Ethyl carbamate	TRIB3	-0.885714	0.0333333
Ethyl carbamate	INPP5J	-0.828571	0.0583333
Ethyl carbamate	AK7	-0.714286	0.136111
Ethyl carbamate	EPRS1	-0.771429	0.102778
Ethyl carbamate	ASS1	-0.771429	0.102778
Ethyl carbamate	GART	-0.828571	0.0583333
Ethyl carbamate	FECH	-0.771429	0.102778
Ethyl carbamate	FGFR1	-0.771429	0.102778
Ethyl carbamate	KHK	-0.657143	0.175
Ethyl carbamate	PPP1R3D	-0.771429	0.102778
Ethyl carbamate	MT-ND4L	-0.657143	0.175
Ethyl carbamate	PPP1R3B	-0.714286	0.136111
Ethyl carbamate	CACNA1D	-0.771429	0.102778
Ethyl carbamate	PFAS	-0.657143	0.175
Ethyl carbamate	FH	-0.714286	0.136111
Ethyl carbamate	CYB5R2	-0.657143	0.175
Ethyl carbamate	MBOAT1	-0.771429	0.102778
Ethyl carbamate	PIP5K1C	-0.657143	0.175
Ethyl carbamate	ENTPD8	-0.714286	0.136111
Ethyl carbamate	ALDH3A2	-0.828571	0.0583333
Ethyl carbamate	TRPV6	-0.885714	0.0333333
Ethyl carbamate	CYP2D6	-1	0.00277778
Ethyl carbamate	DCK	-0.942857	0.0166667
Ethyl carbamate	NME6	-0.657143	0.175
Ethyl carbamate	PLCH1	-0.6	0.241667
Ethyl carbamate	ALDH3B2	-0.714286	0.136111
Ethyl carbamate	MMAB	-0.885714	0.0333333
Ethyl carbamate	LRAT	-0.657143	0.175
Ethyl carbamate	VAPB	-0.771429	0.102778
Ethyl carbamate	LIPT2	-0.885714	0.0333333
Ethyl carbamate	SGPP2	-0.771429	0.102778
Ethyl carbamate	SLC1A1	-0.6	0.241667
Ethyl carbamate	XDH	-0.771429	0.102778
Ethyl carbamate	MTAP	-0.657143	0.175
Ethyl carbamate	MAPK13	-0.771429	0.102778
Ethyl carbamate	C5	-0.657143	0.175
Ethyl carbamate	NUDT5	-0.771429	0.102778
Ethyl carbamate	TKFC	-0.885714	0.0333333
Ethyl carbamate	DHRS4L2	-0.771429	0.102778
Ethyl carbamate	CPS1	-0.657143	0.175
Ethyl carbamate	AGPS	-0.771429	0.102778
Ethyl carbamate	BPGM	-0.6	0.241667
Ethyl carbamate	MC5R	0.880406	0.0205987
Ethyl carbamate	PHOSPHO2	-0.885714	0.0333333
Ethyl carbamate	SLC40A1	-0.828571	0.0583333
Ethyl carbamate	CPOX	-0.771429	0.102778
Ethyl carbamate	ABCB9	-0.657143	0.175
Ethyl carbamate	MAOB	-0.828571	0.0583333
Ethyl carbamate	TREH	-0.698253	0.122839
Ethyl carbamate	CBS	-0.942857	0.0166667
Ethyl carbamate	TXNRD3	-0.657143	0.175
Ethyl carbamate	ACADS	-0.771429	0.102778
Ethyl carbamate	PIKFYVE	-0.657143	0.175
Ethyl carbamate	PLCH2	-0.880406	0.0205987
Ethyl carbamate	FBP1	-0.771429	0.102778
Ethyl carbamate	PGM2L1	0.657143	0.175
Ethyl carbamate	TNF	0.753702	0.0835233
Ethyl carbamate	INPP4A	-0.6	0.241667
Ethyl carbamate	SLC27A2	-0.828571	0.0583333
Ethyl carbamate	P2RX5	0.6	0.241667
Ethyl carbamate	MTM1	-0.714286	0.136111
Ethyl carbamate	S1PR1	0.724714	0.103243
Ethyl carbamate	HIBCH	-0.771429	0.102778
Ethyl carbamate	RBKS	-1	0.00277778
Ethyl carbamate	PI4KA	-0.657143	0.175
Ethyl carbamate	GRM1	-0.657143	0.175
Ethyl carbamate	PDPK1	-0.6	0.241667
Ethyl carbamate	DGAT2	-0.771429	0.102778
Ethyl carbamate	EHHADH	-0.771429	0.102778
Ethyl carbamate	ATP7A	-0.6	0.241667
Ethyl carbamate	PPCDC	-0.771429	0.102778
Ethyl carbamate	KYAT3	-0.771429	0.102778
Ethyl carbamate	CPT1A	-0.828571	0.0583333
Ethyl carbamate	PLA2G4F	-0.942857	0.0166667
Ethyl carbamate	LIAS	-0.771429	0.102778
Ethyl carbamate	APIP	-0.771429	0.102778
Ethyl carbamate	CALCRL	-0.942857	0.0166667
Ethyl carbamate	OXSM	-0.942857	0.0166667
Ethyl carbamate	MMUT	-0.828571	0.0583333
Ethyl carbamate	GK	-0.657143	0.175
Ethyl carbamate	GABRD	-0.828571	0.0583333
Ethyl carbamate	PAICS	-0.828571	0.0583333
Ethyl carbamate	SCO2	-0.828571	0.0583333
Ethyl carbamate	NR1H3	-0.771429	0.102778
Ethyl carbamate	ACHE	0.6	0.241667
Ethyl carbamate	ELN	-0.657143	0.175
Ethyl carbamate	MTMR4	-0.771429	0.102778
Ethyl carbamate	PIK3C3	-0.657143	0.175
Ethyl carbamate	CTH	-0.714286	0.136111
Ethyl carbamate	FPGT	-0.714286	0.136111
Ethyl carbamate	PIP4K2B	-0.6	0.241667
Ethyl carbamate	ABCA4	-0.657143	0.175
Ethyl carbamate	VDR	-0.771429	0.102778
Ethyl carbamate	TSC2	-0.6	0.241667
Ethyl carbamate	UROD	-0.942857	0.0166667
Ethyl carbamate	COL9A3	-0.771429	0.102778
Ethyl carbamate	CYP1A2	-0.771429	0.102778
Ethyl carbamate	FMO5	-0.771429	0.102778
Ethyl carbamate	PLCE1	-0.657143	0.175
Ethyl carbamate	MTMR6	-0.714286	0.136111
Ethyl carbamate	IDH3A	-0.771429	0.102778
Ethyl carbamate	INPP5E	-0.942857	0.0166667
Ethyl carbamate	PRLR	-0.6	0.241667
Ethyl carbamate	PPP1R3E	-0.771429	0.102778
Ethyl carbamate	AKR1C1	-0.6	0.241667
Ethyl carbamate	NUDT2	-0.885714	0.0333333
Ethyl carbamate	GCLM	-0.771429	0.102778
Ethyl carbamate	CYP3A5	-0.771429	0.102778
Ethyl carbamate	SCTR	-0.698253	0.122839
Ethyl carbamate	TPO	-0.637748	0.173071
Ethyl carbamate	GPAT4	-0.714286	0.136111
Ethyl carbamate	ABCD4	-0.6	0.241667
Ethyl carbamate	TAC4	-0.880406	0.0205987
Ethyl carbamate	ABCA3	-0.714286	0.136111
Ethyl carbamate	PDE6G	0.714286	0.136111
Ethyl carbamate	PLPP4	0.758971	0.0801412
Ethyl carbamate	GMPR	-0.771429	0.102778
Ethyl carbamate	NT5M	-0.771429	0.102778
Ethyl carbamate	FLAD1	-0.771429	0.102778
Ethyl carbamate	ANGPTL4	0.828571	0.0583333
Ethyl carbamate	MC1R	-0.885714	0.0333333
Ethyl carbamate	PLCG1	-0.657143	0.175
Ethyl carbamate	COL3A1	-0.6	0.241667
Ethyl carbamate	GANC	-0.771429	0.102778
Ethyl carbamate	MAT1A	-0.828571	0.0583333
Ethyl carbamate	L2HGDH	-0.657143	0.175
Ethyl carbamate	ABCC6	-0.714286	0.136111
Ethyl carbamate	GNPAT	-0.771429	0.102778
Ethyl carbamate	HGD	0.6	0.241667
Ethyl carbamate	PDE5A	-0.6	0.241667
Ethyl carbamate	RLN2	-0.942857	0.0166667
Ethyl carbamate	CHRNA5	-0.771429	0.102778
Ethyl carbamate	CA5A	-0.941124	0.00509754
Ethyl carbamate	GRIN1	-0.942857	0.0166667
Ethyl carbamate	GRIN3A	-0.880406	0.0205987
Ethyl carbamate	LIPG	-0.771429	0.102778
Ethyl carbamate	NADSYN1	-0.714286	0.136111
Ethyl carbamate	F2RL3	-0.714286	0.136111
Ethyl carbamate	ACOX1	-0.828571	0.0583333
Ethyl carbamate	CDO1	0.758971	0.0801412
Ethyl carbamate	GNG10	-0.942857	0.0166667
Ethyl carbamate	CHRNA4	-0.927634	0.00766584
Ethyl carbamate	GSTA1	-0.771429	0.102778
Ethyl carbamate	CHRNB4	-0.714286	0.136111
Ethyl carbamate	ADCY7	-0.828571	0.0583333
Ethyl carbamate	SPTLC3	-0.771429	0.102778
Ethyl carbamate	SQOR	-0.771429	0.102778
Ethyl carbamate	PPARGC1A	-0.714286	0.136111
Ethyl carbamate	AGPAT2	-0.771429	0.102778
Ethyl carbamate	DHDH	-0.828571	0.0583333
Ethyl carbamate	SLC7A8	-0.6	0.241667
Ethyl carbamate	HMBS	-0.714286	0.136111
Ethyl carbamate	LPIN2	-0.657143	0.175
Ethyl carbamate	MEP1B	0.777542	0.0687269
Ethyl carbamate	CBSL	-0.6	0.241667
Ethyl carbamate	RET	0.6	0.241667
Ethyl carbamate	SLC7A7	0.714286	0.136111
Ethyl carbamate	NMRK1	-0.771429	0.102778
Ethyl carbamate	PRKAB2	-0.771429	0.102778
Ethyl carbamate	PCCA	-0.828571	0.0583333
Ethyl carbamate	PRKAA2	-0.6	0.241667
Ethyl carbamate	CYB5R4	-0.6	0.241667
Ethyl carbamate	GPT	-0.771429	0.102778
Ethyl carbamate	C3	-0.828571	0.0583333
Ethyl carbamate	LCLAT1	-0.657143	0.175
Ethyl carbamate	PTGDS	-0.6	0.241667
Ethyl carbamate	PANK1	-0.771429	0.102778
Ethyl carbamate	CHAC2	-0.714286	0.136111
Ethyl carbamate	TACR2	0.43948	0.383221
Ethyl carbamate	BTD	-0.942857	0.0166667
Ethyl carbamate	FTCD	-0.579771	0.227784
Ethyl carbamate	CARNS1	-0.828571	0.0583333
Ethyl carbamate	ABCA5	-0.771429	0.102778
Ethyl carbamate	ENTPD4	-0.657143	0.175
Ethyl carbamate	TKTL1	-0.637748	0.173071
Ethyl carbamate	DGKA	-0.828571	0.0583333
Ethyl carbamate	AOC3	0.840668	0.0360576
Ethyl carbamate	NDUFA4L2	-0.714286	0.136111
Ethyl carbamate	PFKFB4	-0.714286	0.136111
Ethyl carbamate	PFKFB1	-0.540899	0.267778
Ethyl carbamate	CHRND	-0.811679	0.0498576
Ethyl carbamate	PLA2G6	-0.771429	0.102778
Ethyl carbamate	PDE1B	-0.753702	0.0835233
Ethyl carbamate	P2RX4	-0.942857	0.0166667
Ethyl carbamate	CORT	-0.771429	0.102778
Ethyl carbamate	CEPT1	-0.885714	0.0333333
Ethyl carbamate	ALDH8A1	0.885714	0.0333333
Ethyl carbamate	ALPI	-0.714286	0.136111
Ethyl carbamate	GCDH	-0.771429	0.102778
Ethyl carbamate	SLC44A3	-0.942857	0.0166667
Ethyl carbamate	MAPK11	-0.542857	0.297222
Ethyl carbamate	CAMK2B	-0.771429	0.102778
Ethyl carbamate	ABCG5	-0.885714	0.0333333
Ethyl carbamate	GPR156	-0.828571	0.0583333
Ethyl carbamate	PLA2G4A	-0.828571	0.0583333
[truncated: 62,897 more rows]
