# Supplementary material for: Integrated Metabolomic and Transcriptomic Analysis Revealed the Mechanism of BHPF Exposure in Endometrium
Source: Toxics. 2025 Jan 27;13(2):100. doi: 10.3390/toxics13020100 (PMC11861605; doi:10.3390/toxics13020100)
Supplement: Supplementary file 1 [file toxics-13-00100-s001.zip › Table S8.xlsx]

## Sheet: Joint KEGG analysis
Table S8. Joint KEGG enrichment analysis between the DEMs and DEGs after BHPF exposure
Groups	Pathway	Description	Count	deallnum	num	allcpd	cpdratio	pvalue	padjust
Control vs Low concentration	hsa05340	Primary immunodeficiency	3	31	37	15687	0.0967742	5.18793e-05	0.00264238
	hsa04514	Cell adhesion molecules	4	31	109	15687	0.129032	6.00541e-05	0.00264238
	hsa04640	Hematopoietic cell lineage	3	31	80	15687	0.0967742	0.000517925	0.0151925
	hsa04672	Intestinal immune network for IgA production	2	31	39	15687	0.0645161	0.00267589	0.0588696
	hsa04973	Carbohydrate digestion and absorption	2	31	49	15687	0.0645161	0.00419494	0.0738309
	hsa00565	Ether lipid metabolism	2	31	56	15687	0.0645161	0.0054464	0.0798805
	hsa05140	Leishmaniasis	2	31	65	15687	0.0645161	0.00727548	0.0914632
	hsa04742	Taste transduction	2	31	73	15687	0.0645161	0.00910269	0.10013
	hsa04151	PI3K-Akt signaling pathway	3	31	267	15687	0.0967742	0.0154195	0.150768
	hsa00640	Propanoate metabolism	2	31	138	15687	0.0645161	0.0302477	0.241982
	hsa04723	Retrograde endocannabinoid signaling	2	31	138	15687	0.0645161	0.0302477	0.241982
	hsa00760	Nicotinate and nicotinamide metabolism	2	31	150	15687	0.0645161	0.0352406	0.258431
	hsa05202	Transcriptional misregulation in cancer	2	31	162	15687	0.0645161	0.0405312	0.26364
	hsa05330	Allograft rejection	1	31	23	15687	0.0322581	0.0445077	0.26364
	hsa05332	Graft-versus-host disease	1	31	24	15687	0.0322581	0.0463987	0.26364
Control vs Low concentration	hsa04070	Phosphatidylinositol signaling system	20	388	84	15687	0.0515464	1.13932e-14	3.45214e-12
	hsa00562	Inositol phosphate metabolism	23	388	123	15687	0.0592784	3.04859e-14	4.61861e-12
	hsa00564	Glycerophospholipid metabolism	26	388	171	15687	0.0670103	1.05847e-13	1.06905e-11
	hsa05231	Choline metabolism in cancer	17	388	72	15687	0.0438144	1.34145e-12	1.01615e-10
	hsa04931	Insulin resistance	18	388	93	15687	0.0463918	1.0843e-11	6.57084e-10
	hsa01100	Metabolic pathways	254	388	7790	15687	0.654639	1.4913e-10	7.53107e-09
	hsa04723	Retrograde endocannabinoid signaling	20	388	138	15687	0.0515464	1.89773e-10	8.21447e-09
	hsa04080	Neuroactive ligand-receptor interaction	33	388	385	15687	0.0850515	5.33808e-10	2.0218e-08
	hsa04974	Protein digestion and absorption	17	388	113	15687	0.0438144	2.47905e-09	8.34614e-08
	hsa00561	Glycerolipid metabolism	17	388	129	15687	0.0438144	1.93465e-08	5.86199e-07
	hsa00600	Sphingolipid metabolism	13	388	78	15687	0.0335052	5.4602e-08	1.3797e-06
	hsa04978	Mineral absorption	12	388	65	15687	0.0309278	5.46415e-08	1.3797e-06
	hsa05208	Chemical carcinogenesis	22	388	232	15687	0.056701	7.50128e-08	1.74837e-06
	hsa01232	Nucleotide metabolism	19	388	181	15687	0.0489691	1.19421e-07	2.37957e-06
	hsa00230	Purine metabolism	26	388	321	15687	0.0670103	1.2022e-07	2.37957e-06
	hsa04071	Sphingolipid signaling pathway	14	388	98	15687	0.0360825	1.25654e-07	2.37957e-06
	hsa05230	Central carbon metabolism in cancer	13	388	86	15687	0.0335052	1.80231e-07	3.21235e-06
	hsa04979	Cholesterol metabolism	11	388	60	15687	0.0283505	2.12507e-07	3.57719e-06
	hsa04714	Thermogenesis	20	388	211	15687	0.0515464	2.9767e-07	4.74705e-06
	hsa04926	Relaxin signaling pathway	13	388	102	15687	0.0335052	1.35481e-06	2.05254e-05
	hsa05016	Huntington disease	20	388	235	15687	0.0515464	1.6455e-06	2.27516e-05
	hsa00240	Pyrimidine metabolism	17	388	175	15687	0.0438144	1.65193e-06	2.27516e-05
	hsa05415	Diabetic cardiomyopathy	18	388	199	15687	0.0463918	2.30206e-06	3.03271e-05
	hsa04910	Insulin signaling pathway	12	388	92	15687	0.0309278	2.69888e-06	3.40733e-05
	hsa01240	Biosynthesis of cofactors	38	388	703	15687	0.0979381	5.24381e-06	6.3555e-05
	hsa04922	Glucagon signaling pathway	11	388	83	15687	0.0283505	6.01586e-06	7.01079e-05
	hsa05020	Prion disease	18	388	214	15687	0.0463918	6.42975e-06	7.21561e-05
	hsa00260	Glycine, serine and threonine metabolism	15	388	157	15687	0.0386598	8.27897e-06	8.95903e-05
	hsa04152	AMPK signaling pathway	12	388	107	15687	0.0309278	1.32154e-05	0.000138079
	hsa00450	Selenocompound metabolism	9	388	60	15687	0.0231959	1.53043e-05	0.000154574
	hsa00030	Pentose phosphate pathway	12	388	124	15687	0.0309278	5.82527e-05	0.000569373
	hsa04930	Type II diabetes mellitus	7	388	43	15687	0.0180412	8.01646e-05	0.000759058
	hsa04146	Peroxisome	9	388	74	15687	0.0231959	8.43821e-05	0.000774781
	hsa00760	Nicotinate and nicotinamide metabolism	13	388	150	15687	0.0335052	9.10598e-05	0.000811503
	hsa05010	Alzheimer disease	20	388	319	15687	0.0515464	0.000139524	0.00120788
	hsa04072	Phospholipase D signaling pathway	11	388	119	15687	0.0283505	0.000177705	0.00149569
	hsa04725	Cholinergic synapse	10	388	102	15687	0.0257732	0.000214934	0.00175781
	hsa04020	Calcium signaling pathway	15	388	209	15687	0.0386598	0.000225486	0.00175781
	hsa00983	Drug metabolism	9	388	84	15687	0.0231959	0.000226253	0.00175781
	hsa04151	PI3K-Akt signaling pathway	17	388	267	15687	0.0438144	0.000364989	0.00276479
	hsa05031	Amphetamine addiction	7	388	55	15687	0.0180412	0.000391416	0.00289266
	hsa00330	Arginine and proline metabolism	13	388	176	15687	0.0335052	0.000443257	0.00319778
	hsa04668	TNF signaling pathway	9	388	94	15687	0.0231959	0.00052652	0.00371013
	hsa04728	Dopaminergic synapse	9	388	96	15687	0.0231959	0.000614645	0.00413861
	hsa05034	Alcoholism	9	388	96	15687	0.0231959	0.000614645	0.00413861
	hsa00410	beta-Alanine metabolism	8	388	78	15687	0.0206186	0.000674808	0.00444493
	hsa00250	Alanine, aspartate and glutamate metabolism	9	388	98	15687	0.0231959	0.000714482	0.00460613
	hsa05030	Cocaine addiction	6	388	46	15687	0.0154639	0.000893924	0.0056429
	hsa00270	Cysteine and methionine metabolism	13	388	192	15687	0.0335052	0.00100251	0.00619922
	hsa04933	AGE-RAGE signaling pathway in diabetic complications	8	388	85	15687	0.0206186	0.00119267	0.00722757
	hsa04932	Non-alcoholic fatty liver disease	10	388	129	15687	0.0257732	0.00137844	0.00809977
	hsa05033	Nicotine addiction	5	388	34	15687	0.0128866	0.00139006	0.00809977
	hsa05207	Chemical carcinogenesis	11	388	158	15687	0.0283505	0.00192859	0.0109471
	hsa04666	Fc gamma R-mediated phagocytosis	7	388	72	15687	0.0180412	0.00198531	0.0109471
	hsa05215	Prostate cancer	8	388	92	15687	0.0206186	0.00198709	0.0109471
	hsa05012	Parkinson disease	14	388	235	15687	0.0360825	0.00220257	0.0119175
	hsa00830	Retinol metabolism	7	388	75	15687	0.0180412	0.00251157	0.013351
	hsa04935	Growth hormone synthesis, secretion and action	8	388	96	15687	0.0206186	0.00259983	0.0135819
	hsa04211	Longevity regulating pathway	7	388	76	15687	0.0180412	0.00270891	0.0137787
	hsa05014	Amyotrophic lateral sclerosis	16	388	294	15687	0.0412371	0.00275805	0.0137787
	hsa04724	Glutamatergic synapse	8	388	97	15687	0.0206186	0.00277392	0.0137787
	hsa05211	Renal cell carcinoma	6	388	59	15687	0.0154639	0.00328655	0.0160617
	hsa00520	Amino sugar and nucleotide sugar metabolism	15	388	274	15687	0.0386598	0.003496	0.0166024
	hsa05166	Human T-cell leukemia virus 1 infection	12	388	196	15687	0.0309278	0.00356822	0.0166024
	hsa04920	Adipocytokine signaling pathway	6	388	60	15687	0.0154639	0.00357726	0.0166024
	hsa00290	Valine, leucine and isoleucine biosynthesis	5	388	42	15687	0.0128866	0.00361637	0.0166024
	hsa04024	cAMP signaling pathway	12	388	197	15687	0.0309278	0.00371744	0.0168117
	hsa04216	Ferroptosis	6	388	62	15687	0.0154639	0.0042154	0.0187833
	hsa05022	Pathways of neurodegeneration	19	388	400	15687	0.0489691	0.00521724	0.0229105
	hsa05161	Hepatitis B	9	388	133	15687	0.0231959	0.00582406	0.0252099
	hsa00280	Valine, leucine and isoleucine degradation	8	388	111	15687	0.0206186	0.0062981	0.0268778
	hsa04371	Apelin signaling pathway	8	388	114	15687	0.0206186	0.00736787	0.0301816
	hsa05160	Hepatitis C	8	388	114	15687	0.0206186	0.00736787	0.0301816
	hsa00640	Propanoate metabolism	9	388	138	15687	0.0231959	0.00737108	0.0301816
	hsa01200	Carbon metabolism	21	388	479	15687	0.0541237	0.00832779	0.0336443
	hsa00051	Fructose and mannose metabolism	10	388	167	15687	0.0257732	0.00871222	0.0347343
	hsa00750	Vitamin B6 metabolism	5	388	53	15687	0.0128866	0.00978585	0.038508
	hsa05163	Human cytomegalovirus infection	11	388	198	15687	0.0283505	0.0104176	0.0404682
	hsa00770	Pantothenate and CoA biosynthesis	6	388	75	15687	0.0154639	0.0105765	0.0405657
	hsa05167	Kaposi sarcoma-associated herpesvirus infection	10	388	174	15687	0.0257732	0.0114301	0.0432914
	hsa00565	Ether lipid metabolism	5	388	56	15687	0.0128866	0.0122693	0.0458962
